# Supplementary material for: Dual-transcriptomic datasets evaluating the effect of the necrotrophic fungus Alternaria brassicicola on Arabidopsis germinating seeds
Source: Data Brief. 2022 Aug 8;44:108530. doi: 10.1016/j.dib.2022.108530 (PMC9436745; doi:10.1016/j.dib.2022.108530)
Supplement: Supplementary file 1 [file mmc1.xlsx]

## Sheet: DEGs_3Days
gene ID	log2(FC)	P-adj
AT1G01010	-0.894438	0.00199177
AT1G01070	-1.1884	0.000156886
AT1G01090	-0.539234	0.00933315
AT1G01100	0.493192	0.0011152
AT1G01120	-0.715317	0.00160429
AT1G01160	0.431256	0.00784861
AT1G01170	0.598379	0.00560082
AT1G01340	1.39301	3.61682e-06
AT1G01453	-0.769752	0.0133872
AT1G01480	1.22602	0.00338108
AT1G01580	0.814146	0.0103415
AT1G01620	-0.850875	0.000403542
AT1G01680	-1.29879	0.0151046
AT1G01750	-0.871741	0.00427619
AT1G01790	-0.723867	0.000128806
AT1G01920	0.676684	0.00440664
AT1G01990	0.71601	0.0021135
AT1G02000	-0.583058	0.00128094
AT1G02050	0.67034	0.0119816
AT1G02100	0.323225	0.0359192
AT1G02160	0.666373	0.0168394
AT1G02230	-1.10042	0.0417609
AT1G02280	0.45532	0.0389733
AT1G02335	-1.15092	0.00717034
AT1G02360	0.961876	0.0240265
AT1G02410	0.547723	0.0222422
AT1G02520	-0.843134	0.00533557
AT1G02570	-1.41629	0.00434282
AT1G02660	-0.655712	0.0277684
AT1G02730	-0.803502	0.0070683
AT1G02816	-0.501789	0.0201402
AT1G02840	0.446166	0.000720232
AT1G02870	0.52942	0.00529507
AT1G02890	-0.396332	0.0467571
AT1G02920	4.12487	9.26448e-78
AT1G02930	3.85165	1.30747e-111
AT1G02940	2.19285	4.01834e-12
AT1G03070	-1.23328	0.0176698
AT1G03080	-0.486989	0.000611923
AT1G03106	0.94727	0.0246718
AT1G03220	1.66384	1.34762e-11
AT1G03230	0.73432	0.000924126
AT1G03350	-0.44327	0.021019
AT1G03610	1.31727	7.78309e-13
AT1G03630	-0.523721	0.010051
AT1G03760	0.824986	0.000693608
AT1G03850	-0.921101	0.0124314
AT1G03870	-0.931476	5.02227e-05
AT1G03880	1.15723	0.00616806
AT1G03900	0.284272	0.0209115
AT1G03905	0.735345	0.0052184
AT1G04120	-0.398105	0.0324743
AT1G04160	-0.463681	0.00862067
AT1G04180	-1.38027	0.00359958
AT1G04250	-0.973951	2.08348e-11
AT1G04400	-0.383863	0.0201378
AT1G04480	0.765166	5.33248e-06
AT1G04540	1.20263	0.0207026
AT1G04700	-0.954646	0.0021135
AT1G04790	0.438346	0.0250389
AT1G05000	-0.641998	0.0273109
AT1G05090	0.617917	0.0390463
AT1G05150	-0.442259	0.0428607
AT1G05160	0.491135	0.0221664
AT1G05260	-1.0669	1.08177e-08
AT1G05530	-1.54854	0.00112132
AT1G05560	-1.14169	7.10249e-05
AT1G05570	-1.10068	4.07405e-16
AT1G05575	1.36022	0.000403818
AT1G05660	-1.33471	0.000176398
AT1G05675	3.26574	5.99015e-20
AT1G05700	1.32488	1.11998e-05
AT1G05710	0.788774	0.0379048
AT1G05880	1.21207	0.0161829
AT1G05890	0.36385	0.02806
AT1G05960	-0.395636	0.00453436
AT1G06090	-2.25203	1.68729e-11
AT1G06120	-2.14115	7.78441e-07
AT1G06135	2.01289	3.26724e-05
AT1G06137	2.52473	5.71956e-08
AT1G06390	0.362738	0.0140028
AT1G06410	-0.503218	0.0452066
AT1G06460	-0.449143	0.033218
AT1G06515	0.540523	0.0169118
AT1G06680	-0.562016	0.00116556
AT1G06800	0.659042	0.00999728
AT1G06923	-0.998347	0.0422903
AT1G07040	-0.593308	0.0137842
AT1G07130	0.92529	0.0476859
AT1G07135	1.49073	3.67109e-07
AT1G07160	1.97025	1.96401e-07
AT1G07170	0.556824	0.0233002
AT1G07310	-0.487434	0.00743702
AT1G07590	-1.40869	6.3403e-06
AT1G07610	-1.40819	0.000305297
AT1G07620	1.93381	2.21718e-06
AT1G07720	-0.715674	0.000125524
AT1G07730	-1.28095	0.00893199
AT1G07750	-0.427909	0.0282959
AT1G07770	0.387411	0.0155149
AT1G08090	-1.78583	9.96633e-07
AT1G08160	-1.00914	3.80428e-06
AT1G08190	-0.413095	0.0368134
AT1G08210	0.73009	0.000233654
AT1G08340	-0.94267	0.00722531
AT1G08430	-1.47914	0.00263409
AT1G08540	-0.475065	0.0190807
AT1G08590	-0.560549	0.0141803
AT1G08630	1.30071	0.00704459
AT1G08650	-0.722953	0.0389235
AT1G08800	-0.498207	0.00607007
AT1G08910	0.810291	0.0001796
AT1G08920	-0.585803	0.00768243
AT1G08930	0.718122	0.00828762
AT1G08940	0.70217	0.0417839
AT1G08990	-1.46485	0.000156905
AT1G09080	1.37949	0.0016906
AT1G09170	-0.844729	0.00600479
AT1G09270	-0.461251	0.00131511
AT1G09280	0.672019	0.00108635
AT1G09340	-0.65211	2.55653e-07
AT1G09430	-0.360086	0.0449952
AT1G09480	1.01089	0.0249603
AT1G09540	-1.07276	0.000122973
AT1G09570	-0.494252	0.0105698
AT1G09740	-1.03	0.012826
AT1G09750	-0.408196	0.0209266
AT1G09812	1.11706	0.028787
AT1G09930	1.09086	0.0405421
AT1G09932	1.15052	0.0148517
AT1G09940	0.765355	5.76267e-07
AT1G10000	0.973189	0.00883756
AT1G10090	-0.334089	0.0498154
AT1G10140	1.29331	0.000465803
AT1G10200	-0.535388	0.000118311
AT1G10380	-0.662425	0.00377721
AT1G10385	-0.928567	0.0472051
AT1G10390	-0.422101	0.0475125
AT1G10550	-0.78869	0.0176968
AT1G10610	0.662756	0.0215159
AT1G10660	0.479596	0.00597169
AT1G10690	0.664107	0.0158792
AT1G10700	0.616428	0.00241428
AT1G10740	0.570346	0.000574103
AT1G10840	0.544531	2.43029e-05
AT1G10890	0.533709	0.019448
AT1G10990	1.37881	3.75426e-06
AT1G11080	-1.17959	0.018806
AT1G11120	0.695288	0.00938123
AT1G11160	-0.806303	0.0196369
AT1G11190	-1.72552	4.45112e-05
AT1G11240	0.552375	0.019929
AT1G11260	-0.734581	0.00323757
AT1G11300	1.10287	4.1551e-05
AT1G11330	0.581828	0.00301627
AT1G11360	-0.498204	0.0201605
AT1G11545	-0.494183	0.0388173
AT1G11580	0.770368	0.00797367
AT1G11610	2.59671	6.45443e-09
AT1G11860	-0.303088	0.0192474
AT1G11910	-0.537959	0.00254103
AT1G12000	-0.520944	0.00178621
AT1G12050	-0.40119	0.028787
AT1G12080	-0.96603	0.00440024
AT1G12090	-0.539206	0.000634647
AT1G12110	-1.22747	6.53332e-05
AT1G12140	-1.09504	7.55619e-10
AT1G12150	-1.29136	0.00121408
AT1G12230	-0.513383	0.00530117
AT1G12240	-0.52962	0.00727492
AT1G12320	0.772939	0.0452207
AT1G12470	-0.527318	0.00744606
AT1G12790	0.539177	0.0363693
AT1G12805	1.90828	3.8586e-11
AT1G12840	-0.340737	0.00831061
AT1G12940	2.24313	3.76345e-07
AT1G12950	-0.844054	0.00501118
AT1G13050	0.694093	0.0187536
AT1G13080	-0.696527	0.000129797
AT1G13210	0.471368	0.00692174
AT1G13380	0.386686	0.0264737
AT1G13420	-1.16269	0.0362239
AT1G13430	-1.04232	0.000137412
AT1G13480	1.11162	0.00355453
AT1G13490	1.3187	0.00926693
AT1G13510	-0.931099	0.0198372
AT1G13520	2.00315	2.29215e-07
AT1G13590	0.725985	0.0405421
AT1G14040	0.95891	2.0765e-07
AT1G14150	-0.517276	0.0249845
AT1G14240	-1.23391	0.015952
AT1G14260	2.08722	9.65869e-08
AT1G14300	0.624899	0.0176698
AT1G14340	-0.866864	0.04997
AT1G14360	0.455796	0.0161829
AT1G14370	0.704483	0.0312587
AT1G14380	-0.360949	0.0387277
AT1G14540	2.57763	2.89459e-17
AT1G14550	4.79554	2.87971e-75
AT1G14600	1.11891	0.000857927
AT1G14640	1.40123	2.26497e-07
AT1G14700	-0.562929	0.0110782
AT1G14960	-2.25503	6.82936e-17
AT1G15125	1.41151	0.00414168
AT1G15170	0.590708	0.000203813
AT1G15190	1.21646	0.0200985
AT1G15230	0.47285	0.00552124
AT1G15415	2.28506	1.21177e-06
AT1G15500	0.705875	0.00717034
AT1G15520	2.23061	1.58779e-08
AT1G15550	-0.653079	0.0196369
AT1G15625	1.02665	0.0394406
AT1G15630	-1.28086	0.0157773
AT1G15640	-1.23571	0.0213412
AT1G15780	-0.538809	0.00355991
AT1G15825	1.18036	0.00125611
AT1G15930	0.683625	2.9914e-05
AT1G15980	-0.754187	0.00430551
AT1G16090	0.870977	0.0249557
AT1G16370	-0.682283	0.00413798
AT1G16410	1.43811	0.00595043
AT1G16440	-0.925695	0.0134289
AT1G16520	0.491243	0.0136669
AT1G16700	-0.370571	0.0269839
AT1G16720	-0.608441	0.00381731
AT1G16740	0.395536	0.0424062
AT1G16860	-0.466231	0.00288235
AT1G16905	-1.26382	0.00428513
AT1G17020	-1.3738	4.53447e-05
AT1G17030	-1.14938	0.024234
AT1G17050	-0.742781	0.0103446
AT1G17060	-0.816743	0.00919205
AT1G17147	1.23466	0.000388054
AT1G17170	-0.614343	0.0124852
AT1G17180	-0.719176	0.0172759
AT1G17190	-0.74797	0.0465177
AT1G17200	0.412575	0.0150572
AT1G17250	1.31842	0.0107684
AT1G17290	0.640925	0.00072014
AT1G17330	0.644313	0.00229963
AT1G17340	-0.552588	0.0339555
AT1G17360	-0.750359	0.00114009
AT1G17380	1.23215	0.0176638
AT1G17450	-0.429193	0.0475346
AT1G17620	-0.798072	2.64548e-08
AT1G17745	-0.878408	3.69403e-05
AT1G17830	1.06949	0.00294558
AT1G17880	0.417723	0.0269839
AT1G17940	-0.422539	0.04159
AT1G18100	-1.04495	0.0267484
AT1G18150	-0.653393	0.0159543
AT1G18210	0.511516	0.00129106
AT1G18250	0.527798	0.00101022
AT1G18270	-0.7719	7.62682e-05
AT1G18390	0.894849	0.0281958
AT1G18460	-0.443983	0.0383225
AT1G18570	2.42427	1.28003e-43
AT1G18590	0.897536	1.11628e-06
AT1G18700	0.38183	0.0223681
AT1G18740	-0.794479	3.50039e-05
AT1G18870	-0.768254	0.0224269
AT1G18880	-1.19909	0.000235092
AT1G18940	-1.03799	0.0467343
AT1G19110	-0.610084	0.000334893
AT1G19130	0.656026	0.000298872
AT1G19150	-0.360097	0.0472051
AT1G19180	0.745605	0.000424351
AT1G19380	0.811188	0.011304
AT1G19440	-0.737498	0.000267479
AT1G19530	2.01681	3.54141e-12
AT1G19600	0.491336	0.0016331
AT1G19610	1.78146	5.82308e-09
AT1G19680	0.500521	0.00411682
AT1G19835	-0.510238	0.000733259
AT1G19900	-3.29731	1.67746e-33
AT1G19960	-2.03906	1.7104e-05
AT1G20020	-0.67146	0.00242077
AT1G20030	-0.554389	0.0133339
AT1G20100	0.568517	0.000295026
AT1G20110	-0.483229	0.000615071
AT1G20160	-1.72099	2.05201e-07
AT1G20260	-0.669582	3.4259e-05
AT1G20290	1.04896	0.0419637
AT1G20330	-0.509844	0.0279315
AT1G20340	-0.562548	0.00340108
AT1G20440	-1.50273	2.48128e-12
AT1G20450	-1.10179	1.31344e-17
AT1G20560	-0.51953	0.00486637
AT1G20610	-0.54651	0.0118525
AT1G20735	1.22175	0.0133243
AT1G20850	-0.634681	0.0413592
AT1G20900	0.597438	5.96539e-05
AT1G20980	-0.470711	0.0137931
AT1G21090	0.545734	0.0461562
AT1G21100	4.88013	4.70938e-135
AT1G21110	2.77938	3.58991e-51
AT1G21120	4.85755	1.23672e-113
AT1G21130	1.02935	3.58494e-05
AT1G21320	2.28321	2.34025e-08
AT1G21326	1.4952	0.00135182
AT1G21540	-0.746345	0.026695
AT1G21590	0.50543	0.0461617
AT1G21640	-0.374155	0.0257731
AT1G21660	-0.292063	0.0418272
AT1G21670	-0.862472	3.02793e-07
AT1G21680	-0.768694	0.0415247
AT1G21930	0.543755	0.022912
AT1G22060	-0.506266	0.0210458
AT1G22170	-0.715289	0.0121914
AT1G22440	-0.98971	2.11246e-07
AT1G22470	-1.19784	0.00091417
AT1G22500	-1.29507	0.000975395
AT1G22530	-0.655653	0.00290963
AT1G22550	-0.427246	0.0230775
AT1G22740	-0.911702	0.00922046
AT1G22770	-0.432943	0.00618461
AT1G22882	-0.514233	0.00592663
AT1G22890	1.74228	0.000127952
AT1G22930	-0.472013	0.0203256
AT1G23030	-0.562918	0.00146177
AT1G23040	-0.788079	1.44326e-06
AT1G23080	-0.533796	8.01939e-06
AT1G23090	-0.4643	0.0183805
AT1G23190	-0.543571	0.0172759
AT1G23540	-1.20302	0.00813979
AT1G23550	1.39026	3.15665e-05
AT1G23710	0.823656	0.000569356
AT1G23760	-1.70759	5.31809e-13
AT1G23800	-1.4394	7.50015e-08
AT1G23830	1.00715	0.00502668
AT1G23840	1.7476	0.000463999
AT1G23860	0.588941	0.0142364
AT1G23870	-0.385029	0.043513
AT1G24100	0.399177	0.0171008
AT1G24140	1.55342	0.00108006
AT1G24145	1.49288	0.00396704
AT1G24190	-0.400164	0.0136662
AT1G24280	-0.808479	0.00066115
AT1G24320	-1.61649	0.000238864
AT1G24880	0.691493	0.0419455
AT1G25180	0.759767	2.47111e-05
AT1G25220	2.09378	2.17908e-35
AT1G25260	0.670285	9.91529e-07
AT1G25270	1.3246	0.00793266
AT1G25275	0.891077	0.0150548
AT1G26240	3.81634	1.74667e-18
AT1G26250	4.41531	1.01796e-44
AT1G26260	0.977525	0.000424933
AT1G26270	0.868271	1.03798e-10
AT1G26360	-0.958558	0.0383225
AT1G26380	7.32984	2.97256e-156
AT1G26390	4.55719	2.33291e-37
AT1G26410	5.89416	7.3053e-80
AT1G26420	4.77748	5.57891e-75
AT1G26770	0.938615	2.87146e-05
AT1G26820	-2.06216	2.57314e-06
AT1G27000	-0.480622	0.00546111
AT1G27030	-0.805348	0.000615071
AT1G27140	-1.16247	4.06712e-06
AT1G27170	-0.853415	0.00348545
AT1G27200	-0.556559	0.0215059
AT1G27300	0.464811	0.00257626
AT1G27320	-0.529857	0.000203813
AT1G27435	0.429142	0.0414842
AT1G27480	-0.372479	0.0289636
AT1G27720	0.84975	0.0473671
AT1G27730	1.57015	5.27226e-05
AT1G27740	-0.722276	0.0324195
AT1G27850	-0.397496	0.041093
AT1G28130	-0.719071	0.00144767
AT1G28170	-0.762069	0.0450966
AT1G28190	2.0583	1.41046e-16
AT1G28360	0.755938	0.0116538
AT1G28390	0.664051	0.0106601
AT1G28440	-0.535708	0.0171406
AT1G28480	-1.01922	0.0238499
AT1G28760	0.677008	0.0357215
AT1G29020	-1.94835	4.44385e-06
AT1G29025	-1.03746	0.000153658
AT1G29050	-0.912046	0.000567664
AT1G29120	0.563425	0.00435592
AT1G29150	-0.48144	0.040913
AT1G29240	0.540268	0.0276001
AT1G29600	1.37089	0.00838521
AT1G29660	-0.671071	0.0345526
AT1G29860	1.35745	0.0104621
AT1G29910	-0.419509	0.0131153
AT1G29930	-0.475936	0.0069408
AT1G30120	-0.432464	0.00567366
AT1G30135	1.11079	0.038725
AT1G30230	0.507108	0.000461359
AT1G30360	-0.753229	3.19604e-09
AT1G30370	1.9628	9.32559e-08
AT1G30400	-0.597245	1.57542e-07
AT1G30410	-0.43343	0.0380254
AT1G30420	1.32345	1.57184e-12
AT1G30440	-0.674394	2.83803e-05
AT1G30510	-1.57316	1.26207e-12
AT1G30570	-0.377067	0.0247644
AT1G30650	-0.708658	0.00959967
AT1G30690	-0.958316	0.000250244
AT1G30720	1.39274	1.78658e-05
AT1G30730	2.30714	3.01922e-39
AT1G30740	1.11523	0.0315291
AT1G30750	-1.03167	1.44595e-05
AT1G30755	1.76457	1.50545e-07
AT1G30870	-1.21112	0.000801462
AT1G30880	0.585845	8.54138e-06
AT1G30890	-0.449431	0.0351041
AT1G30900	-0.93466	0.00129726
AT1G31280	-0.66615	0.00266161
AT1G31320	1.08971	5.79468e-05
AT1G31330	-0.617705	0.00377721
AT1G31600	0.419348	0.0388173
AT1G31710	-0.980283	0.000250348
AT1G31770	-1.08507	3.02169e-07
AT1G31800	-0.404217	0.0196121
AT1G31930	0.410788	0.00546248
AT1G32060	-0.3699	0.00202885
AT1G32080	-0.635053	7.22898e-05
AT1G32100	-1.17172	6.30934e-05
AT1G32170	-0.906724	0.000291215
AT1G32210	0.471341	0.0217551
AT1G32220	-0.483438	0.0416482
AT1G32350	2.31601	9.08994e-07
AT1G32440	-0.452662	0.0301791
AT1G32960	1.35744	0.0103938
AT1G33030	2.14048	2.39825e-06
AT1G33055	1.87653	2.06145e-08
AT1G33090	-1.06682	0.0183624
AT1G33110	0.865686	5.72239e-07
AT1G33120	0.448947	0.0204242
AT1G33265	0.505496	0.0368594
AT1G33440	-0.804106	0.0141773
AT1G33470	-0.520498	0.000275497
AT1G33590	1.16013	3.63293e-22
AT1G33600	0.986165	1.74079e-12
AT1G33610	0.523185	0.00983262
AT1G33790	0.94784	0.000190537
AT1G33800	-1.00723	9.51851e-08
AT1G33970	-0.600947	0.017347
AT1G34040	-1.08154	0.00427619
AT1G34150	0.553425	0.0419284
AT1G34200	0.376822	0.0276158
AT1G34350	0.56903	0.00915852
AT1G34360	0.385921	0.0484383
AT1G34430	-0.596136	4.68944e-05
AT1G34510	-0.94488	0.0256675
AT1G34540	-1.04624	0.0438504
AT1G35210	1.90869	7.20276e-05
AT1G35230	2.63687	1.06942e-10
AT1G35330	-1.28932	0.00742997
AT1G35500	1.11108	0.0442307
AT1G35720	-1.1656	1.56655e-12
AT1G36070	0.564284	0.028133
AT1G36370	-0.893373	3.23876e-06
AT1G36622	2.19871	3.88476e-10
AT1G36640	1.92705	3.75512e-05
AT1G36730	-0.53956	0.000501914
AT1G38131	-1.32716	0.00294558
AT1G42970	-0.591222	0.00057808
AT1G42990	0.930049	4.60068e-12
AT1G44020	-1.10971	0.0460245
AT1G44050	-1.09671	0.0172465
AT1G44160	-0.800598	0.0335791
AT1G44170	-0.512009	0.00428098
AT1G44446	-0.26503	0.0477873
AT1G44575	-0.54157	0.00344669
AT1G44608	-0.498508	0.0475777
AT1G44800	-1.45537	4.06536e-13
AT1G44820	-0.374204	0.0316391
AT1G44830	0.750954	0.00375744
AT1G44970	-0.768952	0.00013339
AT1G45050	0.57511	0.0191328
AT1G45201	-0.537486	0.0491457
AT1G45616	-1.83625	0.000174162
AT1G45688	-0.378279	0.0141024
AT1G46264	0.524554	0.0110202
AT1G47128	-0.774421	2.24107e-06
AT1G47130	1.9889	1.79258e-05
AT1G47210	0.565275	0.0220226
AT1G47270	0.460123	0.0176968
AT1G47480	-0.700406	0.000557383
AT1G47497	1.00295	0.0491534
AT1G47550	-0.421781	0.0273772
AT1G47570	0.424777	0.0333763
AT1G47600	-2.2483	6.38158e-08
AT1G47670	-0.569833	0.0326929
AT1G47840	0.42827	0.0138609
AT1G47890	1.89186	4.16882e-05
AT1G47990	1.54483	0.00192716
AT1G48030	-0.48211	0.00121063
AT1G48120	-0.630985	0.0077309
AT1G48480	-0.732711	2.23712e-06
AT1G48550	0.677303	0.0140028
AT1G48600	-1.57376	3.68273e-13
AT1G48745	-1.21214	0.00835593
AT1G48750	-1.53173	2.10695e-07
AT1G48930	-1.16573	0.000577233
AT1G49000	2.00111	1.70094e-05
AT1G49160	-1.03609	0.0357058
AT1G49340	-0.589085	0.0211212
AT1G49410	0.367998	0.0171485
AT1G49450	-1.87242	1.31749e-05
AT1G49470	-1.29927	1.02591e-06
AT1G49500	-1.65912	1.38007e-05
AT1G49660	-0.667032	0.00469237
AT1G49960	-1.15047	0.0260732
AT1G50030	-0.465175	0.026979
AT1G50060	-0.936038	0.0262886
AT1G50090	-1.45593	0.00442247
AT1G50250	-0.733275	0.000111847
AT1G50560	-1.03393	0.00859114
AT1G50640	0.453703	0.0179533
AT1G50740	0.802897	0.00537847
AT1G50890	-0.936985	6.51901e-06
AT1G51060	-0.382366	0.00267111
AT1G51130	0.64093	0.03553
AT1G51270	1.50738	0.00129439
AT1G51420	-1.06992	0.00529013
AT1G51470	-2.63463	1.52817e-10
AT1G51570	-0.250279	0.0419284
AT1G51730	0.520668	0.000654653
AT1G51840	-1.49883	0.00212057
AT1G51850	-0.915533	0.00510674
AT1G51860	-1.04049	0.0330938
AT1G51890	1.05787	0.0353346
AT1G51913	2.65299	6.15077e-09
AT1G51915	2.10902	1.03791e-05
AT1G51920	3.04227	5.71119e-12
AT1G52050	-1.26756	0.00160113
AT1G52190	-0.881581	0.00891228
AT1G52410	-1.09579	0.0157175
AT1G52510	-0.412077	0.0414842
AT1G52540	-0.79155	0.000765724
AT1G52660	-0.990938	0.0306358
AT1G52740	0.344636	0.0416783
AT1G52760	-0.687104	0.000354383
AT1G52780	-0.460684	0.0419637
AT1G53080	1.30547	0.00886232
AT1G53120	0.494318	0.0213412
AT1G53163	-1.02602	0.0091317
AT1G53210	-0.453618	0.0133243
AT1G53310	-0.700158	8.1407e-07
AT1G53320	0.34534	0.0119161
AT1G53380	0.378926	0.0222811
AT1G53430	0.575409	0.00103351
AT1G53440	0.708057	0.00157485
AT1G53480	0.91015	3.10711e-07
AT1G53500	-0.361588	0.0270312
AT1G53510	0.610031	0.0278699
AT1G53580	-0.486655	0.00278911
AT1G53590	-0.40677	0.0300059
AT1G53625	3.02855	1.07964e-16
AT1G53680	-1.41676	2.5569e-07
AT1G53730	-0.776248	1.077e-07
AT1G53760	0.467215	0.032149
AT1G53780	0.579332	0.0224269
AT1G53830	-2.0542	2.75443e-48
AT1G53880	-0.530277	0.0456713
AT1G53900	1.04733	0.0158254
AT1G53950	1.31063	0.00288238
AT1G53980	2.37315	2.73003e-09
AT1G53990	2.57987	2.57123e-12
AT1G54100	-0.461442	0.0334209
AT1G54130	-0.349222	0.0417253
AT1G54180	0.65282	0.0169453
AT1G54220	-0.440505	0.0247702
AT1G54340	-0.396941	0.0387277
AT1G54390	0.551632	0.00158962
AT1G54410	0.418446	0.0254827
AT1G54490	-0.333261	0.0419455
AT1G54540	-1.14191	0.0103712
AT1G54570	-0.518169	0.0103712
AT1G54610	0.305705	0.0348542
AT1G54710	-0.416742	0.00714827
AT1G54740	-0.872445	0.0132443
AT1G54760	1.10668	0.0243392
AT1G54773	1.12958	0.0407714
AT1G54780	-0.328744	0.0118525
AT1G54920	0.44358	0.0143523
AT1G54940	-0.98057	0.019929
AT1G54950	1.5857	0.00162161
AT1G54970	-0.927747	0.00448147
AT1G55110	1.14913	3.51663e-08
AT1G55120	-0.737616	0.0145156
AT1G55240	-1.28503	0.0161089
AT1G55290	-1.3575	0.000443259
AT1G55330	-0.749829	0.0418722
AT1G55390	-1.17458	0.017891
AT1G55420	-1.43279	0.00253141
AT1G55430	-2.31059	1.07567e-08
AT1G55450	1.48542	1.44524e-07
AT1G55650	1.10396	0.0460757
AT1G55670	-0.602349	0.0289366
AT1G55760	0.419013	0.00569976
AT1G55860	-0.632729	0.029613
AT1G56000	0.408412	0.0449699
AT1G56045	0.536972	0.00717034
AT1G56060	2.22743	1.60342e-06
AT1G56130	0.855047	0.0260354
AT1G56140	0.5621	0.00917717
AT1G56190	-0.650212	1.31466e-06
AT1G56240	5.26766	1.13363e-53
AT1G56250	5.55305	5.26689e-62
AT1G56430	-0.81351	0.0394891
AT1G56500	-0.558637	0.0013252
AT1G56550	-1.051	4.73803e-06
AT1G56630	-1.04061	0.000920544
AT1G56680	0.64417	0.0479829
AT1G57630	3.2834	3.31328e-15
AT1G57650	2.0701	1.44595e-05
AT1G57660	0.534462	0.00954908
AT1G57700	0.638334	0.0494639
AT1G58037	-1.90346	5.77942e-07
AT1G58235	0.636953	0.0126041
AT1G58330	1.6743	0.000577175
AT1G58370	-0.939088	0.0240051
AT1G58420	1.12316	0.0180056
AT1G58440	-0.459478	0.00736722
AT1G58520	-0.494882	0.0270005
AT1G58643	-1.74014	0.000433859
AT1G59710	-0.418714	0.0113023
AT1G59725	-1.08012	0.0160714
AT1G59865	1.87862	0.00012556
AT1G59870	0.533102	0.00501791
AT1G59940	-0.838971	0.0133243
AT1G59950	1.22861	0.0129364
AT1G60050	-1.79558	8.84361e-05
AT1G60090	0.772945	0.0178671
AT1G60420	-0.819759	0.000517522
AT1G60550	0.637786	5.07102e-06
AT1G60710	-0.619686	3.1024e-06
AT1G60810	-0.565152	0.0184277
AT1G60940	-0.519217	0.00311081
AT1G60950	-0.412923	0.00014877
AT1G61050	-1.73657	2.07032e-06
AT1G61100	-0.496776	2.0237e-05
AT1G61190	-0.908486	5.54789e-06
AT1G61260	0.633427	0.006478
AT1G61360	0.793369	0.0158061
AT1G61400	1.13679	0.00335228
AT1G61420	1.44766	1.46975e-07
AT1G61430	0.883488	0.00424533
AT1G61440	1.93024	1.8098e-05
AT1G61520	-0.410614	0.0498037
AT1G61550	1.22476	0.0236062
AT1G61590	-0.768378	0.0457759
AT1G61770	0.284222	0.0414268
AT1G61810	1.39476	0.00260326
AT1G61840	-1.03203	0.00200128
AT1G61890	-0.592809	0.00189048
AT1G61930	-0.88308	0.0390087
AT1G62045	-0.95856	0.0236062
AT1G62180	-1.07344	3.23668e-05
AT1G62300	1.14135	3.73928e-06
AT1G62320	-0.942432	0.00848494
AT1G62370	-1.30284	1.2541e-06
AT1G62420	1.14673	0.0387969
AT1G62570	-1.03657	1.14656e-06
AT1G62640	-0.492032	0.0100994
AT1G62660	-2.01285	5.36564e-19
AT1G62750	-0.546392	0.0116257
AT1G62770	-0.434008	0.0221591
AT1G62800	-0.567075	0.0220767
AT1G62980	-0.920147	0.0286836
AT1G63010	-0.44635	0.0003427
AT1G63090	0.808411	0.035072
AT1G63140	0.707954	0.0153869
AT1G63350	1.32015	0.0117254
AT1G63440	-0.622523	0.0113788
AT1G63450	-1.5941	1.86136e-10
AT1G63500	-0.446262	0.0444327
AT1G63600	-1.57519	0.00184632
AT1G63930	-0.912157	0.0381631
AT1G63940	-0.774408	8.05154e-05
AT1G63980	0.735174	0.000102675
AT1G64065	2.12811	4.39527e-08
AT1G64160	2.97267	2.79579e-11
AT1G64190	-0.394468	0.0131796
AT1G64330	-0.421184	0.0310022
AT1G64385	0.527955	0.000571088
AT1G64400	1.00074	0.00122266
AT1G64430	0.426155	0.0327527
AT1G64610	0.942679	0.00553357
AT1G64720	0.481256	0.0363693
AT1G64930	-1.19386	0.00736722
AT1G64950	-0.978411	2.58955e-06
AT1G64970	0.993081	0.00288235
AT1G65010	-0.789262	0.000741946
AT1G65032	0.625807	0.0297291
AT1G65310	-1.60472	1.02703e-06
AT1G65370	0.809014	0.0388577
AT1G65481	1.23766	0.00598667
AT1G65484	1.76409	0.000324617
AT1G65580	-0.519001	0.0100243
AT1G65610	-1.14425	0.00019797
AT1G65840	-0.599144	6.85689e-05
AT1G65930	-0.368753	0.00200261
AT1G65960	-0.686189	0.000774397
AT1G65970	1.90024	8.58802e-05
AT1G66030	-1.13566	0.0335791
AT1G66130	-0.540654	0.0281532
AT1G66150	-0.414396	0.00574295
AT1G66200	-1.35227	2.31167e-05
AT1G66240	0.492089	0.0362112
AT1G66280	-0.679804	0.0418325
AT1G66480	1.73425	4.46814e-07
AT1G66690	2.85639	5.06956e-11
AT1G66700	6.24682	2.01047e-111
AT1G66880	1.34268	3.48737e-05
AT1G66930	1.20396	0.00704459
AT1G67030	-1.03292	0.00419144
AT1G67050	-0.526528	0.04783
AT1G67070	-0.855151	0.0204963
AT1G67100	2.02233	6.30638e-10
AT1G67230	-0.321226	0.0346478
AT1G67270	1.95382	1.79221e-05
AT1G67330	-0.816165	6.88938e-07
AT1G67520	1.16857	0.0036688
AT1G67840	-0.411931	0.0422727
AT1G67910	0.456457	0.00160429
AT1G67920	1.51049	0.0016519
AT1G67980	6.26232	1.25792e-69
AT1G68240	1.34308	0.000757722
AT1G68290	0.729225	0.0312904
AT1G68300	-0.623029	0.046558
AT1G68310	0.493552	0.00608001
AT1G68390	1.97773	1.73181e-08
AT1G68410	-0.622414	0.0109882
AT1G68440	-0.740069	0.0067616
AT1G68450	1.41743	9.89404e-05
AT1G68460	1.5604	0.00223863
AT1G68520	-0.685459	0.00349823
AT1G68530	-0.666356	0.0103021
AT1G68600	-1.89962	2.1917e-07
AT1G68630	2.07986	1.3835e-05
AT1G68670	-0.737726	0.00954122
AT1G68710	-0.787246	0.00485733
AT1G68740	-1.13949	0.00448648
AT1G68795	-0.984498	0.0169487
AT1G68910	-0.483484	0.0113591
AT1G69240	-0.737383	0.00725432
AT1G69310	-0.836567	0.000539944
AT1G69510	0.409612	0.00200587
AT1G69520	0.88895	0.0357564
AT1G69530	0.552313	0.00452105
AT1G69700	0.419846	0.0212627
AT1G69750	0.924977	0.00111765
AT1G69830	-0.744076	8.05949e-05
AT1G69860	1.53123	0.00196619
AT1G69890	1.18305	0.000124976
AT1G69920	6.2339	2.1847e-236
AT1G69930	3.06356	3.94138e-12
AT1G70230	-0.505996	0.0411875
AT1G70260	-1.3063	0.00525434
AT1G70300	-0.694422	2.09231e-05
AT1G70330	-0.865929	4.44595e-05
AT1G70370	-0.52214	0.016895
AT1G70410	-0.591934	0.000966772
AT1G70430	0.643434	0.0419637
AT1G70460	-0.975619	8.86605e-05
AT1G70500	-1.12024	0.0414842
AT1G70580	-0.513724	0.0213688
AT1G70670	-0.637217	0.0334597
AT1G70710	0.49415	0.000244256
AT1G70730	-0.422826	0.0411295
AT1G70820	-0.638219	0.00138118
AT1G70850	-2.45774	3.16354e-15
AT1G70890	-1.2289	0.000765843
AT1G71200	1.23975	0.0131215
AT1G71400	0.697945	0.00197446
AT1G71520	2.57297	3.20995e-14
AT1G71530	-0.760263	0.0336636
AT1G71695	-0.369469	0.0331707
AT1G71865	0.440777	0.0195786
AT1G71870	-0.755755	0.00114106
AT1G71890	0.881917	0.00428513
AT1G71970	-0.443934	0.0499716
AT1G72060	2.72562	1.90164e-16
AT1G72070	0.604828	0.0125009
AT1G72125	-1.21865	0.000836127
AT1G72140	-1.51029	4.79696e-07
AT1G72150	-1.09184	2.64548e-08
AT1G72160	-1.37947	2.04065e-19
AT1G72180	-1.14979	8.5255e-08
AT1G72200	-1.09236	0.00149043
AT1G72230	-0.813636	0.0119296
AT1G72450	0.79283	0.000326524
AT1G72460	1.12685	0.0256559
AT1G72470	-0.618614	0.0011539
AT1G72520	2.12699	2.73371e-09
AT1G72610	-0.384603	0.000468989
AT1G72700	-0.790966	7.34486e-06
AT1G72870	-0.923972	0.0451997
AT1G72920	1.21957	0.00585789
AT1G72940	0.898368	0.00466318
AT1G73000	-1.58305	0.00153626
AT1G73120	0.30249	0.0234622
AT1G73220	-1.10588	0.00252775
AT1G73330	-1.67954	6.08626e-05
AT1G73580	-1.63058	2.06327e-07
AT1G73620	0.466704	0.0269582
AT1G73640	-1.17983	0.00679623
AT1G73780	-0.857883	0.0492866
AT1G73805	1.15706	0.0316124
AT1G73940	0.480466	0.00797367
AT1G74030	-0.693902	0.00445678
AT1G74080	3.48799	9.89773e-43
AT1G74100	0.498838	1.20295e-05
AT1G74110	1.46666	0.00480936
AT1G74210	-0.349747	0.0161115
AT1G74260	-0.661718	0.0411013
AT1G74270	0.565116	0.00355453
AT1G74310	-0.579898	0.0468701
AT1G74320	0.472484	0.0413592
AT1G74360	1.91165	9.65553e-09
AT1G74458	-0.979973	0.0273016
AT1G74460	-0.969007	0.0413126
AT1G74470	-0.484722	0.0357908
AT1G74530	0.576823	0.0445508
AT1G74590	1.92334	2.74674e-06
AT1G74740	-0.636561	0.0069698
AT1G74770	-1.24541	0.000412408
AT1G74810	1.20658	0.0275658
AT1G74830	-1.63173	1.09564e-05
AT1G74840	-0.460805	0.0297524
AT1G75030	-1.17479	0.0281739
AT1G75220	-0.53798	0.00832838
AT1G75240	0.538178	0.00190415
AT1G75270	-1.05898	3.35221e-05
AT1G75280	-1.37813	2.22577e-12
AT1G75310	-0.465714	0.0139765
AT1G75340	0.42436	0.0459565
AT1G75400	0.394931	0.00560082
AT1G75460	-0.459832	0.0021135
AT1G75490	1.6469	0.000208593
AT1G75500	-0.499297	0.0358517
AT1G75620	-1.55273	3.8334e-05
AT1G75680	-0.379828	0.0076506
AT1G75750	-1.46392	3.27519e-07
AT1G75800	0.479422	0.000187411
AT1G75820	-0.594629	0.0244755
AT1G75830	1.78243	0.000188435
AT1G75860	0.510672	0.00988599
AT1G75900	-0.95259	0.00028558
AT1G76030	-0.39005	0.0100781
AT1G76070	1.23614	0.000200718
AT1G76080	-0.543042	0.0386792
AT1G76090	-0.910771	1.03797e-05
AT1G76180	-0.876847	6.40637e-08
AT1G76240	-0.922981	2.14839e-06
AT1G76300	0.48894	0.0106912
AT1G76490	-0.694938	5.2405e-06
AT1G76550	-0.63925	3.21973e-05
AT1G76600	1.00796	0.00646734
AT1G76650	1.75504	1.92549e-09
AT1G76680	-1.0188	0.000128729
AT1G76690	-1.05667	2.76972e-05
AT1G76720	1.18855	2.01763e-05
AT1G76930	0.924431	0.03175
AT1G77020	-0.665972	0.0243689
AT1G77120	1.47617	1.43767e-08
AT1G77130	-0.329928	0.0299661
AT1G77330	-0.663381	0.00574295
AT1G77380	0.637311	0.00507246
AT1G77450	-0.620468	0.0140955
AT1G77490	-0.70873	0.00122908
AT1G77590	-0.461316	0.00388533
AT1G77690	-0.552056	0.00127132
AT1G77710	0.368566	0.0295369
AT1G77940	0.60173	0.000270207
AT1G78000	-1.49697	1.90712e-05
AT1G78010	0.537431	0.0381812
AT1G78050	-0.970679	0.0046433
AT1G78080	0.471877	0.0471375
AT1G78090	-1.06075	0.019929
AT1G78340	-1.09889	0.00535164
AT1G78380	-0.962905	3.67439e-07
AT1G78410	2.68273	4.22279e-10
AT1G78490	-0.640472	0.00692961
AT1G78620	-0.404542	0.041093
AT1G78680	-0.546182	0.00870286
AT1G78690	0.69265	0.00474588
AT1G78830	0.951985	4.5803e-08
AT1G78850	1.30678	4.84266e-07
AT1G78900	-0.599065	0.000518274
AT1G78990	-1.39614	0.00343048
AT1G79090	-0.430969	0.0477946
AT1G79230	-0.441649	0.0414842
AT1G79250	-1.22792	0.00567366
AT1G79270	-0.898169	0.000274878
AT1G79320	-1.43899	0.00394253
AT1G79340	-0.660049	0.00692174
AT1G79410	-1.01412	3.56836e-05
AT1G79440	-0.438565	0.00701932
AT1G79450	-0.542688	0.0419505
AT1G79520	-1.10114	0.03175
AT1G79550	-0.390687	0.00638783
AT1G79570	-0.553397	0.00300762
AT1G79620	-0.866639	0.002746
AT1G79680	5.2045	8.43326e-46
AT1G79710	-0.695672	0.0059077
AT1G79870	-0.501856	0.00351509
AT1G79880	0.617064	0.00779745
AT1G79920	-0.659251	0.0069408
AT1G80120	-0.740755	0.0446465
AT1G80240	-1.03836	0.00289203
AT1G80310	-0.816282	0.00111765
AT1G80340	0.957518	0.0162486
AT1G80360	-0.512757	0.0210043
AT1G80640	0.482984	0.0027905
AT1G80650	0.451481	0.0459917
AT1G80700	0.727847	0.00313345
AT1G80820	1.89167	4.59531e-10
AT1G80840	1.83056	1.08621e-09
AT1G80940	0.435123	0.0158792
AT1G80980	0.803909	0.00954908
AT2G01008	1.10467	0.000643034
AT2G01021	1.04009	0.00198111
AT2G01100	0.462121	0.0339864
AT2G01260	-0.606276	0.00978813
AT2G01340	1.35684	1.1991e-05
AT2G01379	2.78407	1.08621e-09
AT2G01410	-0.518312	0.000508811
AT2G01420	-0.724778	0.000508811
AT2G01450	0.604409	0.00170446
AT2G01520	-2.5368	3.62156e-10
AT2G01530	-1.60569	0.00125749
AT2G01580	-1.11022	0.0443469
AT2G01820	-0.365291	0.026979
AT2G01830	-0.685074	0.021104
AT2G01880	-1.45763	7.14033e-05
AT2G01910	-0.393823	0.0147683
AT2G01950	-0.725791	0.000326524
AT2G02010	2.2602	1.80953e-06
AT2G02120	0.920477	0.0293945
AT2G02130	-0.824135	4.92635e-06
AT2G02320	1.15391	0.0195049
AT2G02470	0.388092	0.0379048
AT2G02610	-0.888613	0.01534
AT2G02810	0.581222	0.00669289
AT2G02860	0.407756	0.0255407
AT2G02930	4.22382	1.32199e-43
AT2G02990	-2.56556	1.41598e-46
AT2G03120	0.409164	0.000920775
AT2G03200	-1.5515	0.000220107
AT2G03290	1.06184	0.0382537
AT2G03360	-0.699009	0.0465177
AT2G03370	-2.20468	1.95412e-13
AT2G03410	1.44356	0.00569976
AT2G03450	-0.626224	0.0321211
AT2G03550	-0.609076	0.00290963
AT2G04040	1.5989	3.01222e-14
AT2G04050	1.18849	0.0152748
AT2G04170	-1.34253	3.8334e-05
AT2G04400	1.24182	6.60848e-12
AT2G04680	-1.25759	7.37503e-06
AT2G04780	-0.499691	0.015407
AT2G05070	-0.488952	0.0412554
AT2G05100	-0.455307	0.0353562
AT2G05170	-0.620108	0.000693608
AT2G05910	-1.10219	0.041296
AT2G05990	-0.551933	0.00190415
AT2G06010	0.562062	0.00815486
AT2G06850	-0.92775	0.000468989
AT2G07050	-0.562816	0.0341903
AT2G07180	0.780605	0.00546954
AT2G07638	1.18972	0.0307047
AT2G07698	1.28448	0.00087733
AT2G07715	0.86627	0.0141803
AT2G07718	0.795843	0.019929
AT2G07727	1.94024	7.36783e-07
AT2G07734	1.07007	0.0262531
AT2G07815	1.11509	0.0357872
AT2G07835	2.82771	7.02423e-11
AT2G10940	-0.33262	0.0214714
AT2G11225	0.835422	0.000986821
AT2G12400	-0.704123	0.000175602
AT2G13360	-0.613854	0.0237766
AT2G13450	1.61688	0.000903152
AT2G13560	-0.348635	0.0378735
AT2G13660	1.09333	0.042435
AT2G13790	0.613816	0.0256441
AT2G14045	0.646013	0.0152255
AT2G14095	-1.21792	0.0189946
AT2G14247	1.84477	4.82245e-07
AT2G14255	0.568107	0.020541
AT2G14460	0.607053	0.0435036
AT2G14510	1.45711	0.0041476
AT2G14530	0.453656	0.0202019
AT2G14750	0.482853	0.00167916
AT2G14960	-0.859838	0.0406566
AT2G15000	0.482932	0.0347664
AT2G15220	4.45563	2.17552e-54
AT2G15300	-0.954923	0.0103891
AT2G15370	-1.61794	4.86009e-10
AT2G15390	-0.643462	0.0301791
AT2G15620	-2.35091	4.67278e-31
AT2G15760	1.23065	0.000411233
AT2G15910	0.632613	0.000513093
AT2G15970	-1.15595	4.64933e-05
AT2G16060	1.67503	6.41608e-09
AT2G16280	-0.58732	0.00650781
AT2G16365	0.664694	0.000151777
AT2G16586	1.154	2.45759e-21
AT2G16600	-0.612697	0.00294558
AT2G16900	0.529492	0.0204068
AT2G16920	-0.586418	0.000435393
AT2G16940	0.486516	0.000924126
AT2G16950	-0.387821	0.0278986
AT2G16970	-1.37339	0.000488072
AT2G16980	-1.46768	7.37145e-12
AT2G17130	-0.722171	7.08777e-05
AT2G17240	0.389893	0.0370317
AT2G17290	-0.442058	0.0264737
AT2G17360	0.397844	0.0419524
AT2G17500	-0.825235	0.000298352
AT2G17550	-0.626131	0.0198543
AT2G17590	-1.08887	0.0414047
AT2G17740	3.42853	4.29367e-16
AT2G17790	-0.396412	0.0203253
AT2G17820	-0.550376	0.0220226
AT2G17830	0.787026	0.0233734
AT2G17840	-0.648282	0.000188198
AT2G17850	1.51812	0.000468989
AT2G17890	-0.795729	0.0455899
AT2G18150	1.2988	0.00485733
AT2G18390	0.566892	0.0014114
AT2G18490	-1.57351	0.000490754
AT2G18660	1.11642	0.0451023
AT2G18670	0.837226	0.000323392
AT2G18680	1.02973	0.00294966
AT2G18730	-0.713744	0.00085054
AT2G18800	-2.08095	8.04687e-09
AT2G18980	-1.55334	3.63863e-12
AT2G19110	-0.747374	0.000520719
AT2G19190	1.93915	2.73113e-06
AT2G19570	-0.73026	1.23986e-06
AT2G19590	1.3122	1.96435e-08
AT2G19740	0.473675	0.0463039
AT2G19750	0.53363	0.000998447
AT2G19760	-0.789012	0.000274085
AT2G19810	0.666398	0.0387773
AT2G19880	-0.41591	0.0232746
AT2G20060	0.501213	0.00728873
AT2G20180	0.612713	0.000652333
AT2G20190	-0.599966	0.00166942
AT2G20390	0.482194	0.0395384
AT2G20450	0.569303	0.0213412
AT2G20490	0.473193	0.0255145
AT2G20520	-0.856729	0.033825
AT2G20530	0.338684	0.0330836
AT2G20630	-0.764503	0.0003177
AT2G20670	-1.00672	5.53852e-05
AT2G20750	-0.75508	0.00198111
AT2G20900	0.627262	0.0011372
AT2G20990	-0.438771	0.00157485
AT2G21010	1.05739	0.0379048
AT2G21330	-0.663281	2.8362e-05
AT2G21420	1.01982	0.0386792
AT2G21840	-1.18742	0.00020217
AT2G21900	-1.19445	0.00931583
AT2G21990	1.69733	0.000468418
AT2G22060	1.03929	0.0395604
AT2G22125	-0.411156	0.0321183
AT2G22330	1.44474	4.68559e-12
AT2G22470	-0.996277	0.000264461
AT2G22480	-0.651352	8.27842e-05
AT2G22490	0.480615	0.00288235
AT2G22500	-0.642644	0.00223422
AT2G22560	-1.03842	1.73206e-07
AT2G22660	-0.989509	1.98105e-07
AT2G22880	2.49337	3.52937e-14
AT2G22920	-0.7511	0.0296096
AT2G22930	-1.30632	0.00781907
AT2G22970	-0.550666	0.0275929
AT2G23170	0.918164	0.000404104
AT2G23180	-1.03257	0.00147441
AT2G23260	1.68356	0.000569356
AT2G23270	2.48979	7.39354e-08
AT2G23320	1.51448	1.20971e-06
AT2G23410	-1.58195	0.000688774
AT2G23630	-0.781719	0.0221174
AT2G23680	1.63054	0.000137243
AT2G23830	1.28554	0.00914579
AT2G23930	0.692777	7.56986e-05
AT2G24180	1.82578	1.6643e-29
AT2G24200	0.329968	0.0393745
AT2G24290	0.446261	0.0233997
AT2G24580	-0.543441	0.00952687
AT2G24600	1.54352	2.35894e-06
AT2G24610	-0.622294	0.0035769
AT2G24680	1.18406	0.0119816
AT2G24762	-1.19369	0.00779213
AT2G24820	-0.477828	0.0388201
AT2G24980	-0.771661	0.0459565
AT2G25080	-0.625821	0.0184399
AT2G25160	-1.56666	0.00218688
AT2G25297	3.57643	1.66664e-18
AT2G25450	-1.05404	6.84064e-25
AT2G25480	0.455893	0.0147102
AT2G25735	1.95897	2.51382e-07
AT2G25810	-0.929499	4.22906e-09
AT2G25964	1.0073	0.00411947
AT2G26040	1.20865	5.71949e-05
AT2G26170	-0.662486	0.0145641
AT2G26190	0.795318	0.00103586
AT2G26280	0.341209	0.0286965
AT2G26290	-1.20739	0.00397348
AT2G26300	0.526929	0.00231234
AT2G26410	-1.06139	0.0310608
AT2G26430	0.367183	0.031905
AT2G26530	1.62999	2.77969e-08
AT2G26560	3.30445	2.08634e-88
AT2G26570	-0.644507	9.37553e-06
AT2G26640	-1.01019	8.09077e-08
AT2G26690	-0.984665	2.82047e-08
AT2G26810	0.582954	0.0148054
AT2G26850	1.14035	0.0227404
AT2G26890	-0.691821	0.00284825
AT2G27000	-0.813751	1.70016e-06
AT2G27010	-0.52992	0.0282888
AT2G27130	0.992173	0.0160906
AT2G27180	1.14126	0.0388577
AT2G27330	0.582527	0.0245192
AT2G27340	0.670059	0.0329011
AT2G27370	-1.0885	0.000121315
AT2G27430	-1.17921	0.000293365
AT2G27510	-0.682025	0.00939579
AT2G27660	-0.916769	0.0151989
AT2G27775	0.562789	0.0441429
AT2G27820	-0.514723	0.000866639
AT2G27830	0.681627	0.00535389
AT2G28110	-1.0984	0.00284313
AT2G28160	-1.1839	0.00290585
AT2G28200	-0.611064	0.0169502
AT2G28210	1.96333	1.03676e-07
AT2G28305	0.757086	0.000482889
AT2G28400	0.808747	0.0011539
AT2G28440	-0.833482	0.00604596
AT2G28450	0.382552	0.0488328
AT2G28470	-0.565092	0.000853504
AT2G28670	-1.59307	1.60586e-12
AT2G28755	1.1481	0.0201451
AT2G28780	-2.27903	1.2487e-09
AT2G28840	0.51923	0.00667996
AT2G29040	2.47361	1.15996e-07
AT2G29100	1.26972	0.0150286
AT2G29110	1.17759	0.0255093
AT2G29340	0.963932	0.0261441
AT2G29400	0.565575	0.00381714
AT2G29420	-0.702116	0.0409136
AT2G29450	-0.500679	0.0184399
AT2G29460	3.06055	3.1305e-29
AT2G29490	-1.15752	1.25796e-06
AT2G29500	-0.950828	0.00532789
AT2G29550	-0.604047	0.00261242
AT2G29620	-0.969274	0.00604232
AT2G29630	-0.992711	9.23154e-08
AT2G29660	-0.48889	0.0249442
AT2G29720	2.06577	2.21794e-12
AT2G29730	-1.28327	9.10018e-08
AT2G29750	-1.83288	7.25525e-17
AT2G29900	-0.546549	0.0382537
AT2G29940	-0.991216	0.00723805
AT2G29980	0.657294	0.000595657
AT2G30000	0.647594	0.029613
AT2G30110	-0.681175	0.00225603
AT2G30200	-0.468127	0.00166399
AT2G30210	-1.80456	4.60046e-26
AT2G30260	0.34408	0.0378842
AT2G30360	-0.753186	0.000160382
AT2G30395	-1.01396	0.0179266
AT2G30520	-0.442578	0.000104612
AT2G30670	-1.56438	0.00223863
AT2G30720	0.622114	0.0248458
AT2G30750	7.70143	8.81903e-246
AT2G30770	7.64164	5.92769e-135
AT2G30860	0.596186	0.000139022
AT2G30930	-0.801504	0.0371113
AT2G30950	-0.465883	0.00104266
AT2G31020	-0.780405	0.00385153
AT2G31040	-0.420814	0.0229502
AT2G31141	1.35333	0.000410929
AT2G31160	0.94844	0.0129125
AT2G31230	1.77496	1.94495e-07
AT2G31345	2.20648	3.48989e-06
AT2G31390	-0.290104	0.0462224
AT2G31540	-1.451	0.00537847
AT2G31750	-0.84095	0.00549054
AT2G31945	1.49738	0.00153328
AT2G31960	-0.665319	0.00537847
AT2G32020	1.28139	0.000986805
AT2G32030	1.11176	0.0123916
AT2G32150	-0.864703	0.0257405
AT2G32210	1.23268	0.0036151
AT2G32240	-0.427809	0.0138969
AT2G32300	-0.760868	0.000293943
AT2G32440	0.570988	0.0204068
AT2G32450	-0.734797	0.00546954
AT2G32530	-1.03106	0.005836
AT2G32540	-0.879437	8.27842e-05
AT2G32620	-1.84317	0.000181642
AT2G32690	-0.655186	0.00379622
AT2G32800	-0.519509	0.0184407
AT2G32860	-1.10949	0.0434422
AT2G32885	1.31879	0.0124194
AT2G32890	1.61423	0.00141681
AT2G33190	1.82804	0.00016335
AT2G33230	-1.09148	0.042435
AT2G33250	0.472996	0.00899547
AT2G33370	0.515921	1.11998e-05
AT2G33585	0.950946	0.000936558
AT2G33600	0.518841	0.0435613
AT2G33710	1.24014	5.19862e-05
AT2G33770	-0.616092	0.000177133
AT2G33790	-1.85508	5.11573e-21
AT2G34355	0.698544	0.0211366
AT2G34390	2.53867	1.75424e-09
AT2G34490	-1.23321	0.00168718
AT2G34590	-0.463322	0.0290134
AT2G34610	-1.46777	0.00456493
AT2G34620	-0.471741	0.0281428
AT2G34660	-0.853427	7.91491e-09
AT2G34690	0.478476	0.0132443
AT2G34810	-0.872294	0.000925642
AT2G34830	-0.746338	0.0385511
AT2G35020	-0.431731	0.0463039
AT2G35050	-0.496419	0.00311452
AT2G35240	0.394705	0.0472167
AT2G35390	0.627765	0.000579595
AT2G35730	1.18039	0.0120975
AT2G35820	0.671252	0.00910581
AT2G35860	-0.556762	0.00013902
AT2G35920	0.44761	0.0172759
AT2G35930	1.81631	3.21489e-13
AT2G35980	2.72718	4.2988e-18
AT2G36026	0.897147	0.000238347
AT2G36100	-1.226	1.52691e-07
AT2G36160	0.531523	0.00107449
AT2G36220	0.998533	0.00810994
AT2G36290	-0.456246	0.0115803
AT2G36310	-0.926464	3.54825e-06
AT2G36380	-1.03767	1.82853e-11
AT2G36430	-0.769229	0.030043
AT2G36530	-0.569451	0.00264209
AT2G36740	0.576966	0.0121914
AT2G36770	3.07358	7.25063e-25
AT2G36830	-0.876683	0.00120769
AT2G36880	-0.459472	0.0472051
AT2G36900	0.546684	0.043576
AT2G36930	0.85362	5.95382e-10
AT2G36950	0.941013	0.00229963
AT2G37040	-0.642519	0.000661519
AT2G37130	-0.986394	0.0046
AT2G37170	-1.13235	0.000458839
AT2G37180	-1.24442	2.94479e-05
AT2G37200	0.840036	2.25029e-09
AT2G37210	1.44662	0.000598494
AT2G37250	0.343713	0.0398808
AT2G37340	0.322389	0.0297524
AT2G37430	1.496	9.16098e-05
AT2G37540	-1.53371	3.23077e-08
AT2G37640	0.516356	0.000254063
AT2G37670	-0.689666	0.00335151
AT2G37700	-1.23007	0.000365539
AT2G37760	-0.613629	0.0303391
AT2G37770	-1.36239	0.00123536
AT2G37870	-1.69582	0.000577175
AT2G38040	-0.638421	1.21482e-06
AT2G38080	-0.7361	0.0091122
AT2G38170	-0.854221	0.000139022
AT2G38210	1.29074	5.53072e-07
AT2G38230	0.478233	0.0167127
AT2G38400	0.408408	0.00701932
AT2G38470	2.06943	8.38488e-12
AT2G38480	-0.60808	0.0441651
AT2G38530	0.682379	1.47456e-06
AT2G38695	0.685301	0.0420902
AT2G38750	-1.1037	8.08452e-05
AT2G38760	-0.800392	0.000208367
AT2G38800	-0.643787	0.00693423
AT2G38860	2.6952	7.38394e-77
AT2G38870	2.31325	3.81323e-19
AT2G38960	0.442422	0.00891538
AT2G39030	3.81289	1.38673e-19
AT2G39040	-2.24328	1.26129e-07
AT2G39050	-1.43574	1.71229e-09
AT2G39100	0.770602	0.0367982
AT2G39180	-0.739622	4.63741e-05
AT2G39200	1.28865	2.40904e-06
AT2G39310	-1.13484	0.000129283
AT2G39360	-0.855002	0.00218688
AT2G39400	1.7276	0.00013339
AT2G39420	-1.18178	1.69944e-07
AT2G39430	-1.66714	1.71662e-20
AT2G39510	-3.83948	8.52504e-26
AT2G39660	0.675042	0.0077979
AT2G39700	0.529354	0.000129283
AT2G39730	-0.642026	0.00129726
AT2G39760	0.320498	0.0236
AT2G39770	0.34856	0.00288238
AT2G39790	1.91156	8.94451e-05
AT2G39870	0.331991	0.0110202
AT2G39890	0.61438	0.0032766
AT2G39900	-0.529496	0.00012111
AT2G39970	0.463169	0.00713894
AT2G39980	0.481439	0.0349651
AT2G40000	0.982867	7.48408e-05
AT2G40085	0.809618	0.0179848
AT2G40140	0.965712	0.000221912
AT2G40160	-0.817762	0.0247524
AT2G40220	1.26173	1.42291e-05
AT2G40340	0.691683	0.0311831
AT2G40460	-0.996313	0.0192954
AT2G40740	1.13901	0.0213015
AT2G40750	-1.65128	0.000545763
AT2G40850	1.12566	0.0380254
AT2G40890	-0.802962	1.57542e-07
AT2G40900	-0.943478	0.00667996
AT2G40960	0.522811	0.0312667
AT2G41010	0.811307	0.0352801
AT2G41100	1.60919	3.40571e-06
AT2G41140	-0.461281	0.015629
AT2G41220	-0.836103	1.89704e-12
AT2G41230	2.45676	5.58537e-26
AT2G41280	2.76875	3.4942e-14
AT2G41330	-0.797509	0.00974037
AT2G41340	0.733708	0.00404857
AT2G41660	-1.45672	1.82559e-12
AT2G41710	0.611669	0.00278244
AT2G41740	-0.93776	6.95134e-09
AT2G41770	-0.689627	0.00216058
AT2G41830	-0.598638	0.0210444
AT2G41840	0.446677	0.0150579
AT2G41880	0.757316	0.00831375
AT2G41905	0.962297	0.0488886
AT2G41945	0.668676	0.00596527
AT2G41970	-0.99843	0.000819028
AT2G42010	-0.662996	0.000444743
AT2G42040	-0.537477	0.0438195
AT2G42170	0.593725	0.0122888
AT2G42190	0.364658	0.0451514
AT2G42280	0.473695	0.00717034
AT2G42360	1.58401	0.00046871
AT2G42490	-0.72586	5.80214e-06
AT2G42590	-0.318828	0.0414842
AT2G42600	-0.534326	0.0011018
AT2G42690	-0.64011	0.00140141
AT2G42790	0.642749	0.00482034
AT2G42850	-1.17906	0.0148888
AT2G42890	-0.63805	0.011304
AT2G42960	0.481533	0.00801228
AT2G42980	1.54928	0.000550056
AT2G43000	3.5312	2.06335e-38
AT2G43050	-0.94445	0.00891228
AT2G43130	0.475368	0.00739046
AT2G43140	0.775025	1.41698e-05
AT2G43240	0.392312	0.0300059
AT2G43290	-0.820529	0.0186954
AT2G43350	0.600142	0.0121814
AT2G43510	1.08021	0.000638248
AT2G43535	-0.793129	0.00851947
AT2G43570	1.5973	2.01763e-05
AT2G43590	1.15097	0.00267298
AT2G43620	3.42518	7.10779e-60
AT2G43760	0.495726	0.0109142
AT2G43820	-0.777796	1.17493e-05
AT2G43840	-0.791132	0.00808934
AT2G43910	-0.483523	0.00164174
AT2G43970	0.390514	0.00189379
AT2G44060	-0.326624	0.017262
AT2G44080	0.804776	2.55653e-07
AT2G44100	-0.348382	0.0121914
AT2G44110	-1.24335	0.000461432
AT2G44130	-0.948305	0.0399877
AT2G44230	-1.10245	9.47268e-07
AT2G44280	0.524082	0.0103712
AT2G44300	-0.998772	1.50167e-07
AT2G44350	-0.762179	5.79231e-06
AT2G44360	0.641803	0.00823712
AT2G44370	1.29291	0.00188926
AT2G44450	-1.02798	0.00128094
AT2G44460	-1.91498	1.15799e-06
AT2G44500	-0.427035	0.0147331
AT2G44578	1.82772	2.63676e-05
AT2G45000	0.470003	0.00797367
AT2G45050	0.586036	0.0162778
AT2G45180	-0.865136	0.00546111
AT2G45190	0.697469	4.87878e-07
AT2G45200	0.457302	0.0306536
AT2G45250	0.447305	0.0383225
AT2G45290	-0.525958	0.043576
AT2G45310	-0.465748	0.0494185
AT2G45360	1.13179	0.0373156
AT2G45400	-0.653172	0.00353983
AT2G45470	-0.353266	0.0274388
AT2G45560	-0.432268	0.0124295
AT2G45570	4.32296	1.47045e-27
AT2G45720	-0.930115	5.27577e-05
AT2G45730	0.488179	0.00259107
AT2G45750	-0.968984	2.39793e-06
AT2G45760	1.27723	0.0168613
AT2G45810	-0.4742	0.018619
AT2G45890	-1.35421	3.18675e-05
AT2G46060	-0.436928	0.0480176
AT2G46160	0.782406	0.016402
AT2G46280	0.412108	0.028048
AT2G46330	0.466133	0.0392978
AT2G46340	-0.45297	0.00673944
AT2G46430	1.42015	0.000157961
AT2G46450	0.884632	3.63417e-06
AT2G46630	-0.589112	0.000802174
AT2G46650	2.04398	4.77453e-26
AT2G46680	-1.38019	1.79134e-09
AT2G46740	-1.2193	3.76005e-21
AT2G46750	1.115	0.00804044
AT2G46860	-0.8665	0.0213412
AT2G47000	-0.547585	0.0013398
AT2G47040	1.0018	0.0407756
AT2G47070	-0.422007	0.0299344
AT2G47130	0.539533	0.0438899
AT2G47230	0.756192	0.0101208
AT2G47270	-0.870274	0.00329964
AT2G47360	-1.49668	2.89001e-08
AT2G47390	-0.557054	0.00893511
AT2G47420	0.596381	0.000119905
AT2G47500	-0.396987	0.0420187
AT2G47520	1.42264	0.00136742
AT2G47530	-1.2952	0.0006494
AT2G47540	-0.678651	0.00150528
AT2G47800	-0.733288	0.0255135
AT2G47880	0.689051	0.0357872
AT2G48030	-0.744912	0.000518274
AT2G48080	-3.05549	1.27816e-18
AT2G48130	-0.956234	0.0164567
AT3G01050	0.601443	0.00181413
AT3G01130	0.584209	0.000128729
AT3G01190	-1.78803	3.18111e-11
AT3G01260	-1.21658	0.000338963
AT3G01420	-1.05396	0.0472051
AT3G01440	-0.574933	0.00235433
AT3G01480	-0.547193	0.000375529
AT3G01500	-0.892354	2.87483e-05
AT3G01540	0.513032	0.000156822
AT3G01560	0.372161	0.0434216
AT3G01670	-1.31824	8.23659e-08
AT3G01680	-1.02949	0.000365539
AT3G01720	-0.671299	0.00102489
AT3G01790	0.430846	0.00539624
AT3G01810	-0.458805	0.00886302
AT3G01910	-0.443943	0.00527692
AT3G01930	-0.541866	0.013577
AT3G01970	1.65541	6.38577e-06
AT3G02080	0.420655	0.0136025
AT3G02090	-0.473656	0.0382964
AT3G02200	0.406235	0.00999728
AT3G02540	-0.622331	3.23094e-06
AT3G02550	2.18397	2.89149e-24
AT3G02555	0.827352	0.000569917
AT3G02630	-0.46466	0.0226287
AT3G02800	2.03449	4.58294e-17
AT3G02840	3.04103	6.46433e-14
AT3G03020	1.08563	0.00145934
AT3G03050	-0.641127	0.0011787
AT3G03250	-0.48837	0.0210214
AT3G03270	1.00342	0.00596527
AT3G03340	0.351311	0.0386792
AT3G03500	-1.3289	0.00287973
AT3G03520	-1.43267	1.57596e-10
AT3G03530	-1.26448	0.00552124
AT3G03670	2.37804	4.0194e-07
AT3G03680	-0.562173	0.00952687
AT3G03700	-0.990545	0.00026769
AT3G03910	1.17921	0.0145625
AT3G04010	-1.62965	1.38192e-09
AT3G04060	-1.1603	2.35351e-05
AT3G04070	-0.606281	0.00738536
AT3G04120	-0.729263	1.44388e-05
AT3G04220	2.06843	7.03259e-06
AT3G04300	1.61661	0.000281202
AT3G04400	0.506991	0.00173683
AT3G04460	0.52103	0.00422562
AT3G04550	-0.577432	0.0366392
AT3G04600	0.311644	0.0443557
AT3G04630	0.517257	0.000657218
AT3G04790	-0.587654	0.00373261
AT3G04870	-0.538505	0.000520719
AT3G05165	-1.03967	1.57801e-11
AT3G05270	-0.42928	0.042904
AT3G05290	0.466651	0.0255516
AT3G05380	0.445994	0.0452207
AT3G05400	-1.10486	0.0012399
AT3G05630	-0.701442	0.0211927
AT3G05760	0.521286	0.00130981
AT3G05880	-0.909618	0.00136391
AT3G05890	-1.30667	5.45273e-10
AT3G05900	-1.12383	5.20051e-08
AT3G06145	0.739495	0.00983262
AT3G06390	-1.02537	0.0493577
AT3G06435	1.3407	5.91812e-05
AT3G06460	-1.99522	3.70123e-06
AT3G06500	0.371217	0.0250389
AT3G06660	0.450888	0.0347496
AT3G06720	-0.362542	0.0283857
AT3G06830	1.48216	0.00239716
AT3G06868	-0.661914	0.00806188
AT3G07020	-0.373636	0.0247985
AT3G07070	-1.17	0.000207078
AT3G07090	-0.442427	0.00865358
AT3G07340	-0.780425	8.75259e-05
AT3G07410	0.654612	0.000146401
AT3G07570	-0.570204	0.00372406
AT3G07900	-1.35663	7.95994e-06
AT3G08510	-0.653065	0.000886887
AT3G08520	0.985836	1.26459e-06
AT3G08590	-0.369815	0.00197373
AT3G08610	0.312958	0.0431196
AT3G08720	0.600875	0.0164907
AT3G08760	0.52491	0.000520057
AT3G08770	0.739669	0.00356742
AT3G08850	-0.375714	0.0353233
AT3G08860	-2.81468	8.26885e-16
AT3G08880	0.603547	0.0101234
AT3G08930	-0.321041	0.0387277
AT3G09220	-1.09043	2.74042e-06
AT3G09320	0.542114	0.0237789
AT3G09405	3.49092	2.3069e-28
AT3G09440	-0.423492	0.0250273
AT3G09540	-0.53078	0.0282855
AT3G09580	-0.525853	0.0335791
AT3G09810	-0.54611	0.00153523
AT3G09840	-0.497732	0.0155166
AT3G09860	0.351041	0.0307305
AT3G09925	-0.896001	0.0304205
AT3G10040	1.70914	1.12927e-15
AT3G10300	-0.505863	0.00296562
AT3G10320	-1.67732	3.47388e-06
AT3G10360	-0.386519	0.0438504
AT3G10410	-0.417627	0.0315291
AT3G10420	-0.332362	0.0477873
AT3G10470	-1.04783	0.0152555
AT3G10572	0.659767	0.00560082
AT3G10710	-1.1808	0.00183252
AT3G10810	0.376132	0.0388173
AT3G10930	1.39375	0.0030938
AT3G11080	1.04957	0.00526454
AT3G11130	-0.586582	0.0130705
AT3G11330	-0.674562	1.75452e-05
AT3G11340	-1.65732	4.27926e-09
AT3G11370	-1.60385	0.000246207
AT3G11385	-1.52901	8.68653e-05
AT3G11390	-1.35657	0.0016906
AT3G11430	-1.1006	0.0105773
AT3G11450	0.385352	0.00191662
AT3G11550	-1.01319	5.79462e-09
AT3G11560	-0.424608	0.0259206
AT3G11580	0.497126	0.0351041
AT3G11690	-0.644232	0.0277682
AT3G11820	0.707898	0.00449099
AT3G11840	1.29181	0.00209477
AT3G11945	-0.370007	0.0438272
AT3G12020	-0.464513	0.00132334
AT3G12110	-0.701763	1.13266e-05
AT3G12120	0.386872	0.00624616
AT3G12150	0.486343	0.0134289
AT3G12230	-1.04901	0.0425444
AT3G12240	-1.11752	0.043842
AT3G12500	-1.05347	0.0222164
AT3G12540	-1.35138	0.000735807
AT3G12580	-0.64836	0.0300059
AT3G12600	0.630958	0.00126489
AT3G12610	-0.663305	0.000518593
AT3G12710	-0.667278	0.000413327
AT3G12760	0.427455	0.00893511
AT3G12780	-0.617508	1.91664e-05
AT3G12910	5.08834	1.28003e-43
AT3G13090	-1.31198	0.000113262
AT3G13290	-0.421826	0.0311704
AT3G13310	0.693869	0.00954122
AT3G13320	-0.567288	0.0013398
AT3G13433	1.46229	0.00289669
AT3G13440	0.495803	0.000953822
AT3G13570	0.361643	0.0172759
AT3G13580	0.592572	0.00025327
AT3G13750	-0.848107	2.44252e-09
AT3G13790	-0.414356	0.00151725
AT3G13930	-0.38491	0.00319337
AT3G14020	0.781803	0.0251285
AT3G14067	-0.766092	0.00779745
AT3G14172	-0.361026	0.0166125
AT3G14180	0.456515	0.00736722
AT3G14225	3.10367	9.74467e-28
AT3G14270	-0.665625	8.68111e-07
AT3G14350	-0.558631	0.000183242
AT3G14362	0.815342	0.0311944
AT3G14440	-1.42616	0.00151185
AT3G14560	-0.680529	0.0413508
AT3G14600	0.61813	0.000113966
AT3G14620	1.35771	0.000956733
AT3G14680	-0.839449	0.0141204
AT3G14690	-0.544601	2.94479e-05
AT3G14710	1.37695	0.00902777
AT3G14810	-0.962394	0.0041147
AT3G14920	-0.400918	0.0208199
AT3G14940	-1.99967	2.85187e-09
AT3G15210	0.633833	0.0201498
AT3G15356	2.10873	6.95184e-23
AT3G15518	2.75813	6.57948e-15
AT3G15530	0.585627	0.00157508
AT3G15690	-0.711264	0.000186012
AT3G15720	0.820763	9.9823e-05
AT3G15890	-0.82526	0.0381812
AT3G16030	0.795106	0.00808515
AT3G16180	-0.934987	6.15241e-07
AT3G16190	0.395909	0.0452066
AT3G16210	-1.07364	0.0496304
AT3G16240	-1.09406	0.000116721
AT3G16300	1.0809	0.011688
AT3G16310	0.617587	0.000221912
AT3G16340	-0.724302	0.000462222
AT3G16370	-0.696616	8.94451e-05
AT3G16390	-1.36537	9.86719e-07
AT3G16410	-1.33452	0.00213613
AT3G16440	-2.59578	3.04764e-16
AT3G16450	-0.463316	0.0451355
AT3G16460	-0.767771	0.00508407
AT3G16470	-0.937536	4.53447e-05
AT3G16500	0.386688	0.0211435
AT3G16530	5.3594	1.63498e-91
AT3G16640	0.631383	3.87725e-06
AT3G16750	0.671649	0.0297524
AT3G16870	0.631734	0.0106799
AT3G16910	-0.638439	0.000768255
AT3G16920	-0.760521	0.0261156
AT3G16950	-0.894161	3.26408e-06
AT3G17420	-0.798268	0.00024669
AT3G17590	0.495336	0.0423718
AT3G17790	0.756677	0.0130317
AT3G17810	-0.570906	1.31749e-05
AT3G18050	-0.470791	0.0130556
AT3G18060	-0.711848	5.33524e-05
AT3G18160	0.44242	0.00516387
AT3G18170	-1.31921	1.61247e-08
AT3G18200	-1.17336	2.59693e-10
AT3G18250	2.50831	1.46109e-11
AT3G18280	-0.586226	0.00323757
AT3G18370	0.618956	2.04689e-05
AT3G18450	-0.939577	0.033596
AT3G18550	1.72768	0.000404934
AT3G18690	0.949838	0.0030393
AT3G18740	0.587295	0.000194846
AT3G18780	-0.458619	4.96221e-05
AT3G18800	0.644313	0.0145393
AT3G18830	0.639374	4.59214e-05
AT3G18890	-0.511206	0.000423264
AT3G18930	0.688022	0.010222
AT3G19000	-0.60167	0.00692174
AT3G19030	-1.10225	0.00140854
AT3G19050	-0.772238	0.045371
AT3G19130	0.626375	0.000208367
AT3G19170	-0.543955	0.0303673
AT3G19260	0.493026	0.0198574
AT3G19320	-1.795	0.000149147
AT3G19340	-0.530744	0.0006494
AT3G19370	-1.01545	3.97424e-06
AT3G19390	-1.338	3.85022e-09
AT3G19400	-0.64684	0.00603198
AT3G19430	-1.25762	0.000284846
AT3G19450	-0.599703	0.000733181
AT3G19480	-0.667379	0.000768255
AT3G19560	1.28727	0.00883915
AT3G19615	2.12141	7.00302e-06
AT3G19660	1.10731	0.013129
AT3G19860	0.561106	0.0234355
AT3G20015	-0.816805	4.19635e-06
AT3G20100	-0.902999	1.67564e-07
AT3G20130	-0.688243	0.0102361
AT3G20160	-1.73827	0.000513072
AT3G20250	-0.760191	0.00014877
AT3G20362	1.1638	0.0207399
AT3G20395	1.23963	0.00218041
AT3G20430	0.765342	0.011027
AT3G20460	-1.11948	0.00763045
AT3G21080	1.3633	0.00667296
AT3G21090	0.659089	0.00120296
AT3G21180	-1.3953	6.61955e-10
AT3G21230	-0.612002	0.00841232
AT3G21240	-0.947646	0.000271985
AT3G21250	-0.527145	5.48214e-06
AT3G21305	1.71711	2.84149e-05
AT3G21340	-2.28797	1.18481e-15
AT3G21351	1.06663	0.0187614
AT3G21352	1.12771	0.0320022
AT3G21510	-0.589144	0.00964175
AT3G21520	3.13892	7.71937e-13
AT3G21550	-1.45783	0.000886887
AT3G21650	0.432596	0.0426909
AT3G21670	-1.52113	7.08712e-05
AT3G21720	0.631349	0.00259107
AT3G21770	-0.622759	0.00874217
AT3G21780	1.34259	0.00176665
AT3G21990	1.36874	0.00521508
AT3G22050	2.10081	1.17814e-05
AT3G22060	0.898881	0.00223021
AT3G22100	1.12828	0.0289238
AT3G22120	0.818446	0.000430902
AT3G22200	-1.0602	2.52268e-11
AT3G22290	0.510728	0.00310268
AT3G22400	-0.952568	0.000129969
AT3G22440	0.467146	0.0158792
AT3G22540	0.961001	0.000394003
AT3G22570	-1.61719	0.000138461
AT3G22620	-0.823388	0.000247658
AT3G22740	-1.19718	0.0289291
AT3G22830	-1.20172	0.0103488
AT3G22850	-0.842882	0.000339563
AT3G23000	0.500827	0.0217069
AT3G23090	-1.39767	1.22858e-08
AT3G23123	1.9918	3.54814e-05
AT3G23150	0.75552	5.48367e-05
AT3G23170	1.32857	5.06469e-07
AT3G23175	-1.07221	0.00927791
AT3G23180	-0.647898	0.00895806
AT3G23190	-1.48048	0.000707677
AT3G23230	3.52995	6.4583e-17
AT3G23250	3.60915	4.28665e-22
AT3G23400	-0.484179	0.0022504
AT3G23430	-0.935933	0.000907497
AT3G23550	2.17788	1.84065e-07
AT3G23570	1.48042	3.19604e-09
AT3G23630	-1.10151	0.047973
AT3G23640	-0.500476	0.00748905
AT3G23750	-0.403297	0.00397348
AT3G23790	0.557509	0.0333561
AT3G23800	0.504742	0.0436254
AT3G23820	-0.336074	0.0031712
AT3G23880	0.545873	0.000677915
AT3G23890	-0.677961	0.0494886
AT3G23940	-0.425316	0.0315291
AT3G24020	-1.59351	1.56655e-12
AT3G24160	-0.306042	0.0177316
AT3G24170	-0.550733	0.00452283
AT3G24190	-0.500414	0.005425
AT3G24300	-1.12871	0.000892564
AT3G24500	-1.27912	0.000108418
AT3G24510	3.68896	2.27291e-18
AT3G24530	-0.599587	0.00946024
AT3G24670	-0.389781	0.0413543
AT3G25110	-0.588936	0.0317995
AT3G25120	0.503567	0.0324743
AT3G25190	-1.53257	3.04156e-05
AT3G25220	0.41604	0.00567366
AT3G25290	-1.08386	4.17967e-08
AT3G25690	-0.506828	0.000203352
AT3G25770	-0.511184	0.0419362
AT3G25820	-1.12537	0.0260465
AT3G25860	-0.611681	2.66388e-05
AT3G25900	0.821013	0.000326524
AT3G25910	0.487265	0.00197466
AT3G25930	-0.904184	0.00796545
AT3G26190	2.87926	2.398e-10
AT3G26200	6.05188	1.81732e-68
AT3G26230	2.98298	8.35705e-12
AT3G26290	-0.954922	0.00098738
AT3G26330	-0.637091	0.022771
AT3G26520	-0.732546	4.87404e-05
AT3G26590	0.622578	0.00499448
AT3G26610	-1.06564	0.000964563
AT3G26650	-0.389887	0.00335228
AT3G26720	-0.48776	0.00549054
AT3G26830	3.71942	9.72939e-61
AT3G26910	0.961916	0.000583222
AT3G26932	0.600962	0.00386893
AT3G26980	0.897445	2.59497e-06
AT3G26990	0.439895	0.0384045
AT3G27030	1.01404	9.20123e-07
AT3G27170	-1.11644	3.54814e-05
AT3G27190	-0.414372	0.00458905
AT3G27220	1.54477	1.24282e-20
AT3G27510	-1.25863	0.0022504
AT3G27770	0.792959	0.0303299
AT3G27950	1.25546	2.06227e-06
AT3G27960	-0.584713	0.000387823
AT3G28040	-0.562637	0.00355453
AT3G28130	0.479211	0.0204181
AT3G28180	-0.463796	0.000124324
AT3G28290	-1.26045	0.00339994
AT3G28345	-1.31129	6.46389e-06
AT3G28480	0.603387	0.0227896
AT3G28510	-1.76024	0.000305297
AT3G28580	3.11575	8.27518e-23
AT3G28715	-0.412204	0.00313672
AT3G28740	-1.62365	4.14085e-22
AT3G28860	-0.533694	0.00294015
AT3G28930	2.91158	5.86323e-57
AT3G28956	0.621032	0.0498037
AT3G28970	0.592158	0.0340805
AT3G29000	1.5546	0.000833892
AT3G29035	-0.573521	0.0362723
AT3G29200	-0.379091	0.0432397
AT3G29250	-1.69512	3.34211e-06
AT3G29360	-0.622898	0.00933066
AT3G29680	-1.25649	0.0110202
AT3G29970	2.73768	2.48154e-09
AT3G30390	-0.694077	0.00144685
AT3G32980	-0.750274	0.00408283
AT3G43190	1.4427	1.66768e-07
AT3G43600	-0.51584	0.0179848
AT3G43670	-0.625972	0.00430929
AT3G43800	-0.486192	0.00891203
AT3G43960	-0.532825	0.0364781
AT3G44190	-1.16691	1.48479e-05
AT3G44200	-0.391168	0.00253141
AT3G44300	-0.976314	0.0098317
AT3G44320	-1.10861	0.000366365
AT3G44326	-1.83996	9.77809e-05
AT3G44430	0.399173	0.0123123
AT3G44550	-0.883747	0.0452207
AT3G44670	0.36262	0.0329937
AT3G44710	-1.28377	0.0172107
AT3G44720	1.66422	4.92973e-12
AT3G44880	-0.472796	0.018653
AT3G45010	-1.16586	0.00157485
AT3G45040	0.589063	0.0216008
AT3G45050	0.443645	0.0402153
AT3G45070	-1.70148	0.000704459
AT3G45080	-1.20422	0.0259614
AT3G45140	-1.99337	1.37157e-05
AT3G45530	-0.888065	0.0165667
AT3G45680	-1.16017	0.0256675
AT3G45700	-1.32034	1.41619e-06
AT3G45710	-1.68827	2.69931e-09
AT3G45730	0.897481	0.0421241
AT3G45740	0.442197	0.0462224
AT3G45780	-0.891817	0.00144724
AT3G45970	-1.1125	0.000702157
AT3G46290	-0.761769	1.1736e-05
AT3G46330	1.13651	0.0364698
AT3G46400	-1.0979	0.0331858
AT3G46430	0.54492	0.00053714
AT3G46440	-0.343243	0.0186988
AT3G46560	0.535107	0.0382537
AT3G46660	0.845109	0.000627233
AT3G46680	1.35081	0.009456
AT3G46700	-1.41965	0.000327327
AT3G46780	-0.513804	0.00689618
AT3G47030	1.13943	0.0402037
AT3G47040	-1.47586	0.00434282
AT3G47340	-1.49046	0.000267479
AT3G47400	-0.836331	0.0180935
AT3G47430	0.596027	0.00339602
AT3G47520	-0.522123	0.0090026
AT3G47540	1.21549	2.11671e-07
AT3G47720	1.51889	0.00323113
AT3G47780	-0.798804	0.00430551
AT3G47800	0.490569	2.01763e-05
AT3G47960	-0.603447	0.0331779
AT3G47980	-1.58113	0.000101761
AT3G48070	-0.577372	0.00853443
AT3G48100	-1.12397	0.00442962
AT3G48270	1.179	0.0327279
AT3G48340	-1.06209	2.83055e-05
AT3G48350	-0.673341	0.00582994
AT3G48450	1.17737	0.032531
AT3G48530	-0.52775	0.0137931
AT3G48690	0.475019	0.00278955
AT3G48720	-0.596033	0.0236084
AT3G48850	1.94776	4.0748e-06
AT3G48890	0.781366	3.69015e-10
AT3G48920	-1.02359	0.0354491
AT3G48940	-1.13137	0.0233214
AT3G48990	-0.416528	0.0470138
AT3G49110	6.68251	2.40996e-114
AT3G49190	-1.7877	8.4137e-05
AT3G49220	-0.578648	0.00496195
AT3G49290	0.628222	0.0236271
AT3G49350	-0.421699	0.0384045
AT3G49430	0.37841	0.0160027
AT3G49490	-0.445901	0.00326312
AT3G49580	-3.22754	1.66439e-18
AT3G49620	1.96993	3.56064e-05
AT3G49640	0.701923	0.00114542
AT3G49670	-0.408062	0.000766927
AT3G49790	0.753214	0.000208367
AT3G49810	0.41161	0.0381812
AT3G49845	-0.804567	0.0107945
AT3G49930	-1.07325	0.000408524
AT3G49940	-0.83296	0.00249112
AT3G49960	-1.20686	0.000831569
AT3G50120	-1.39135	0.000290101
AT3G50130	-1.01719	0.0012655
AT3G50300	-1.67629	1.48479e-05
AT3G50530	-0.47952	0.00132718
AT3G50590	-0.477468	0.0126543
AT3G50640	-0.780237	0.0025303
AT3G50820	-0.786378	2.40712e-08
AT3G50970	-1.795	2.21088e-42
AT3G51160	-0.765832	0.00349561
AT3G51250	-0.463762	0.00743702
AT3G51340	0.881447	0.0107175
AT3G51410	1.01117	0.00789829
AT3G51450	0.816221	0.0294329
AT3G51460	-0.663219	6.37767e-06
AT3G51550	-0.554357	0.00247026
AT3G52040	0.48881	0.0419637
AT3G52200	-0.294025	0.034746
AT3G52260	0.742541	0.00436932
AT3G52370	-0.975285	7.81822e-11
AT3G52450	0.760633	0.00478412
AT3G52520	1.35513	9.04594e-05
AT3G52780	-1.7941	5.97465e-05
AT3G52840	-0.683766	0.0026863
AT3G52930	-0.721906	0.000264836
AT3G53160	1.62866	3.60169e-07
AT3G53210	0.806314	0.00966028
AT3G53420	-0.738321	0.000985288
AT3G53480	-1.21275	1.06942e-10
AT3G53500	0.44637	0.000434449
AT3G53520	-0.524352	0.011027
AT3G53590	1.51563	0.00296562
AT3G53630	0.494398	0.0116131
AT3G53670	0.657748	6.15075e-06
AT3G53740	0.480717	0.0247981
AT3G53800	0.485202	0.0291518
AT3G53980	-2.07974	9.03586e-09
AT3G54050	-0.606045	0.00125024
AT3G54110	0.523146	0.011688
AT3G54140	-0.959176	4.4823e-08
AT3G54150	3.69683	1.53631e-48
AT3G54380	0.468743	0.041256
AT3G54400	-0.541655	0.00728818
AT3G54460	-0.413745	0.0185464
AT3G54580	-1.04768	0.00266167
AT3G54590	-0.977617	0.00339652
AT3G54640	1.65647	1.16597e-38
AT3G54740	0.522921	0.0323473
AT3G54770	-0.679734	0.000227744
AT3G54870	-0.895678	0.0189493
AT3G54890	-0.417413	0.0322472
AT3G55130	-0.811385	0.000250624
AT3G55170	0.54934	0.00805627
AT3G55230	-1.67096	1.94601e-12
AT3G55360	-0.389919	0.0121914
AT3G55430	-0.35873	0.0472589
AT3G55440	-0.470319	0.00131405
AT3G55470	0.918919	0.00995428
AT3G55500	-0.927982	0.043161
AT3G55560	0.521174	0.000366037
AT3G55800	-0.637621	3.54856e-07
AT3G55970	1.17455	0.00324991
AT3G55980	1.24495	6.79032e-05
AT3G55990	-0.90343	0.000101749
AT3G56130	-0.417366	0.00954168
AT3G56200	-1.47936	1.84523e-09
AT3G56230	-1.22501	0.00100862
AT3G56240	-0.719133	0.00238082
AT3G56340	0.55193	0.00175236
AT3G56400	-1.27534	0.00926225
AT3G56500	1.07619	0.0405421
AT3G56680	0.605757	9.10202e-05
AT3G56760	-0.406306	0.042435
AT3G56940	-0.492536	0.00349823
AT3G56970	-1.22814	0.023496
AT3G57020	-0.842571	0.00148958
AT3G57070	-0.529391	0.00123307
AT3G57410	-0.398281	0.00296456
AT3G57420	-0.69192	0.0237789
AT3G57510	-1.24567	0.0171495
AT3G57550	0.443722	0.000825704
AT3G57670	0.640075	0.043576
AT3G58020	0.602968	0.046201
AT3G58300	1.00544	0.0407873
AT3G58670	0.570483	0.0010117
AT3G58730	-0.578578	0.000445144
AT3G58760	-0.411588	0.0498154
AT3G59080	1.33308	2.14659e-06
AT3G59110	-0.408624	0.0443664
AT3G59140	-0.942714	0.000216733
AT3G59220	-1.11336	5.84568e-06
AT3G59300	-0.456144	0.0287008
AT3G59370	-0.940885	7.21482e-06
AT3G59660	0.731838	0.0219455
AT3G59750	1.19123	0.00146615
AT3G59920	-0.426321	0.00229504
AT3G60120	6.40584	4.46752e-84
AT3G60180	0.774302	0.00957519
AT3G60240	-0.849381	0.0131735
AT3G60250	0.409195	0.0489674
AT3G60270	4.19201	4.23371e-32
AT3G60290	0.510266	0.0363693
AT3G60300	0.716833	0.00147618
AT3G60330	-1.33496	0.000146835
AT3G60360	0.438879	0.0119267
AT3G60450	-0.810195	0.00125024
AT3G60520	0.909787	0.0368134
AT3G60530	0.57978	0.00142823
AT3G60600	0.367885	0.00706569
[truncated: 1,410 more rows]

## Sheet: DEGs_6Days
gene ID	log2(FC)	P-adj
AT1G01050	-0.596083	0.00162631
AT1G01080	-0.705524	0.00111095
AT1G01090	-0.593237	0.00177287
AT1G01120	1.13641	8.62278e-07
AT1G01140	0.937353	5.08426e-07
AT1G01200	-1.39811	0.0401629
AT1G01260	1.13684	1.57541e-05
AT1G01300	-0.761123	0.00493995
AT1G01320	-0.947559	1.57855e-11
AT1G01340	1.76423	1.2934e-11
AT1G01390	1.15781	7.513e-07
AT1G01430	-0.440914	0.0460832
AT1G01453	-2.60162	0.00117896
AT1G01470	1.45127	0.000150261
AT1G01480	5.8435	6.46936e-69
AT1G01490	0.808144	0.000254596
AT1G01520	-2.20273	0.0168253
AT1G01540	-0.67294	0.000147162
AT1G01550	1.03837	1.16038e-05
AT1G01560	4.97418	4.07672e-41
AT1G01590	-2.5506	0.0159134
AT1G01610	-0.997415	1.92704e-08
AT1G01620	-0.798515	0.000109565
AT1G01630	-0.646525	0.00293025
AT1G01660	-2.64817	0.000276779
AT1G01680	2.96153	0.000889645
AT1G01710	0.460688	0.0387254
AT1G01720	0.928139	0.00412667
AT1G01730	0.663228	0.000176858
AT1G01740	0.960818	0.0343092
AT1G01750	-2.91059	1.40428e-11
AT1G01780	-0.552836	0.0148382
AT1G01790	-1.08709	1.2492e-05
AT1G01800	0.643525	0.000175375
AT1G01820	0.643586	6.13978e-05
AT1G01910	0.589945	0.0058474
AT1G01970	-0.845528	4.2654e-05
AT1G02050	-0.948477	0.0419625
AT1G02110	-0.786095	0.0436287
AT1G02150	-0.620269	0.0186715
AT1G02170	1.62358	5.58991e-35
AT1G02190	-2.84393	0.00993429
AT1G02220	2.37732	1.49651e-10
AT1G02230	1.16793	0.0240723
AT1G02280	-1.27183	0.000284631
AT1G02300	-1.21184	0.0079733
AT1G02310	2.76234	4.14609e-09
AT1G02360	2.00669	6.12736e-05
AT1G02390	1.71384	8.5692e-07
AT1G02400	2.52952	2.77872e-12
AT1G02405	1.83715	0.00686139
AT1G02410	0.884454	0.000137766
AT1G02460	1.99156	6.87906e-05
AT1G02470	3.42345	1.29895e-10
AT1G02500	0.503176	0.0245192
AT1G02520	1.30384	0.00542234
AT1G02575	-2.67755	0.0165681
AT1G02580	2.19803	0.00834995
AT1G02640	-0.708207	3.35563e-06
AT1G02650	-1.00341	0.0432815
AT1G02670	1.18812	0.0317625
AT1G02720	-0.885807	0.00584284
AT1G02750	0.654454	0.00641446
AT1G02820	-2.18874	0.0363169
AT1G02840	-0.388469	0.0436287
AT1G02850	0.944941	0.00433219
AT1G02870	-0.603636	0.0234988
AT1G02890	0.6317	0.00958521
AT1G02910	-0.624588	0.00784338
AT1G02920	6.71063	8.26482e-139
AT1G02930	6.41438	0
AT1G02940	2.68635	2.25641e-09
AT1G02990	0.461918	0.0359339
AT1G03060	0.539418	0.000328243
AT1G03120	-2.61443	0.00117465
AT1G03130	-0.760801	0.00192264
AT1G03140	0.464923	0.0114682
AT1G03220	3.32642	2.65796e-46
AT1G03230	0.731786	0.028731
AT1G03250	0.416559	0.0386915
AT1G03290	0.856393	0.00220282
AT1G03310	-1.06787	1.19289e-05
AT1G03370	1.53463	4.99143e-14
AT1G03380	0.737747	1.47737e-05
AT1G03457	-0.685985	0.025929
AT1G03495	1.30758	0.0301868
AT1G03530	-0.70615	0.00984309
AT1G03600	-1.25863	8.87607e-10
AT1G03610	0.453905	0.0445834
AT1G03630	-1.15421	8.84095e-11
AT1G03680	-1.09601	8.72267e-08
AT1G03687	-0.674981	0.00958909
AT1G03700	-1.65047	0.0387673
AT1G03740	1.54442	3.16971e-12
AT1G03770	1.05376	0.000366725
AT1G03800	2.16604	0.000146164
AT1G03850	1.62387	0.000371508
AT1G03860	0.379473	0.0267962
AT1G03880	-2.10737	0.0178331
AT1G03920	-1.75705	0.0119923
AT1G04040	-0.627788	0.011774
AT1G04100	2.76728	8.98597e-19
AT1G04200	0.874294	0.00023399
AT1G04240	-0.795475	0.00103087
AT1G04270	-0.631977	0.0168469
AT1G04280	0.399654	0.0316786
AT1G04350	-0.96972	0.0094894
AT1G04370	3.45955	0.00114446
AT1G04400	0.628234	0.00161705
AT1G04420	-0.684987	0.000159113
AT1G04520	-0.906304	0.0087876
AT1G04540	2.74793	0.0146199
AT1G04555	0.988351	0.0103502
AT1G04620	-0.730875	0.00562258
AT1G04640	-1.08526	0.00135475
AT1G04650	-1.02086	0.0401809
AT1G04660	-1.38885	0.0218046
AT1G04680	-0.811502	7.53869e-08
AT1G04750	0.376499	0.0386745
AT1G04770	-0.61627	0.0314495
AT1G04780	0.884459	3.05575e-05
AT1G04800	-1.13522	3.61423e-07
AT1G04920	-2.04334	0.00175018
AT1G04940	-0.862811	9.29805e-06
AT1G04960	1.35164	1.07452e-13
AT1G04970	0.951844	0.000120884
AT1G04980	2.71993	2.76785e-57
AT1G05000	3.07268	2.91502e-37
AT1G05060	1.34096	6.2546e-14
AT1G05160	-0.853972	0.0138505
AT1G05180	0.441718	0.0302166
AT1G05190	-1.23242	2.04819e-07
AT1G05250	-3.48957	1.39927e-12
AT1G05260	-1.12567	0.00587727
AT1G05310	-1.90789	0.000170797
AT1G05320	-0.699225	0.0350258
AT1G05340	1.56683	8.87607e-10
AT1G05385	-1.04564	0.00144178
AT1G05460	-0.854691	0.0154161
AT1G05510	-2.02259	0.0168265
AT1G05550	3.49645	0.000138674
AT1G05575	2.59681	2.30445e-17
AT1G05630	-0.812016	0.0303688
AT1G05660	-2.67964	0.00946004
AT1G05675	6.76761	2.80346e-91
AT1G05680	1.43068	4.94336e-07
AT1G05710	0.914658	0.00556672
AT1G05760	1.20936	0.00101994
AT1G05800	3.9869	8.03838e-05
AT1G05840	0.72178	0.000213747
AT1G05880	5.05062	4.14141e-08
AT1G05890	0.463638	0.00845018
AT1G05990	-3.06557	0.00175393
AT1G06080	2.60577	7.5451e-09
AT1G06090	-4.0802	2.16449e-06
AT1G06120	-4.08157	3.21191e-06
AT1G06130	1.24149	5.59978e-14
AT1G06135	7.82465	3.27554e-26
AT1G06137	8.23759	7.76038e-31
AT1G06160	3.17159	7.11265e-16
AT1G06180	1.51117	8.23351e-08
AT1G06190	-0.645631	0.0388886
AT1G06210	0.785554	5.36766e-05
AT1G06290	0.796218	2.08111e-07
AT1G06360	-2.64442	2.0855e-08
AT1G06400	0.45439	0.0235783
AT1G06460	-0.957786	3.23854e-09
AT1G06520	2.03505	0.000546384
AT1G06570	1.45341	6.359e-07
AT1G06620	1.54953	4.65843e-11
AT1G06640	-0.786355	3.92784e-08
AT1G06645	-0.683881	0.0347474
AT1G06650	0.645769	0.0353666
AT1G06670	-0.438481	0.0272058
AT1G06680	-1.30404	7.77245e-16
AT1G06690	-0.793752	0.00032504
AT1G06720	-0.730308	0.00221186
AT1G06770	0.702251	0.0157922
AT1G06800	2.1307	2.26968e-18
AT1G06830	-1.32761	0.0257384
AT1G06840	1.42431	6.0215e-05
AT1G06890	0.334456	0.0478414
AT1G06923	-3.818	3.24684e-06
AT1G06960	-0.670113	0.00836442
AT1G07000	3.01841	5.06153e-23
AT1G07040	0.656905	0.000826985
AT1G07050	-1.93827	1.44062e-05
AT1G07090	0.488356	0.0331586
AT1G07110	-0.850085	3.68e-06
AT1G07130	0.975188	0.000827718
AT1G07135	4.15696	1.49251e-60
AT1G07150	1.58934	1.06562e-06
AT1G07160	6.42981	2.10694e-58
AT1G07180	-1.94565	2.02763e-07
AT1G07230	0.766506	5.15864e-05
AT1G07240	1.09825	0.000246911
AT1G07260	0.805331	0.00821453
AT1G07310	0.606809	0.0148794
AT1G07320	-0.923659	0.000102513
AT1G07440	-0.659871	0.00833821
AT1G07510	0.723225	3.46929e-05
AT1G07520	0.765597	0.0015499
AT1G07530	0.58899	0.00402573
AT1G07610	-1.2405	0.00864956
AT1G07620	4.58589	2.51585e-39
AT1G07630	1.21202	1.86973e-06
AT1G07640	0.623915	0.0237849
AT1G07670	0.898168	1.7769e-07
AT1G07710	-2.01059	0.0380156
AT1G07720	0.660168	8.03838e-05
AT1G07740	-0.684523	0.0483882
AT1G07750	-0.70983	0.000189186
AT1G07770	-0.659726	0.00634418
AT1G07780	-0.947734	0.0054789
AT1G07810	0.547318	0.000834809
AT1G07820	-0.439878	0.0461934
AT1G07870	0.626362	0.0265524
AT1G07890	0.864312	4.9077e-10
AT1G07900	3.99092	1.38041e-06
AT1G07990	0.546954	0.000911348
AT1G08050	2.53427	8.49555e-25
AT1G08080	3.50168	6.353e-05
AT1G08090	-2.31737	0.00650691
AT1G08110	-0.500367	0.00634392
AT1G08200	-0.532482	0.00122288
AT1G08250	1.15854	1.74971e-07
AT1G08290	2.03595	0.00243407
AT1G08315	1.58078	3.6413e-10
AT1G08340	-1.68635	2.62543e-05
AT1G08380	-1.70502	5.38327e-25
AT1G08450	0.911125	7.72169e-06
AT1G08500	-0.642655	0.031816
AT1G08520	-0.499435	0.00201927
AT1G08540	-0.681417	0.000434352
AT1G08550	-1.09796	2.24747e-06
AT1G08560	-0.671069	0.01497
AT1G08590	-0.706361	0.00288245
AT1G08610	-0.825297	0.00781826
AT1G08620	0.659371	0.000453364
AT1G08630	0.789768	1.57541e-05
AT1G08650	-0.796256	0.00101575
AT1G08720	1.04612	5.18404e-05
AT1G08800	1.43561	7.1922e-06
AT1G08820	0.869211	4.04762e-08
AT1G08830	1.29816	6.91804e-08
AT1G08860	2.72955	0.00051869
AT1G08930	0.990775	2.00981e-05
AT1G08940	3.37393	3.57148e-43
AT1G08990	-2.02475	0.000314522
AT1G09060	0.672164	0.00463906
AT1G09070	2.28407	2.10147e-45
AT1G09080	5.98764	1.18101e-35
AT1G09170	-2.43494	0.00590021
AT1G09180	5.20673	8.54207e-16
AT1G09210	0.844929	0.000981052
AT1G09270	0.434006	0.0322006
AT1G09310	-0.59506	8.6105e-05
AT1G09340	-1.34509	1.15711e-14
AT1G09390	-0.918637	0.000746054
AT1G09440	-1.34841	0.000170493
AT1G09480	2.99448	9.93736e-25
AT1G09490	0.714326	0.00417023
AT1G09500	5.17735	8.52964e-46
AT1G09530	0.694674	0.0374302
AT1G09560	1.76026	7.50742e-07
AT1G09570	1.01749	1.90669e-07
AT1G09575	1.41487	0.00340779
AT1G09630	0.878897	1.30621e-06
AT1G09645	1.11313	1.31755e-06
AT1G09660	-1.29679	4.49958e-09
AT1G09690	-0.606663	0.0233353
AT1G09750	-1.06017	8.45437e-12
AT1G09795	-0.540581	0.0375001
AT1G09800	-0.909915	0.0192709
AT1G09810	0.679698	0.0278757
AT1G09900	-0.707433	0.0196962
AT1G09910	0.672205	0.00182897
AT1G09920	0.516266	0.0185214
AT1G09932	4.3885	3.04998e-38
AT1G09935	4.97095	5.83131e-08
AT1G09940	2.30314	1.98986e-62
AT1G09970	1.63568	2.43371e-19
AT1G10000	-1.79283	0.0354854
AT1G10020	-0.809645	0.000179416
AT1G10030	-1.11394	0.000131226
AT1G10040	3.14781	5.22418e-30
AT1G10050	1.43956	6.2184e-12
AT1G10070	0.920158	0.00074189
AT1G10120	-0.87372	0.000327675
AT1G10140	2.16854	7.88284e-14
AT1G10150	1.06282	0.000395642
AT1G10170	0.925267	9.97577e-07
AT1G10200	-0.677069	0.00563895
AT1G10220	2.03252	0.0116451
AT1G10340	1.49776	0.0220222
AT1G10360	-1.30286	5.81549e-05
AT1G10370	1.08927	0.000427462
AT1G10390	0.511458	0.000797503
AT1G10410	1.21923	6.48152e-05
AT1G10470	-0.720747	0.0256534
AT1G10500	0.470743	0.0161821
AT1G10522	-0.865012	0.00463065
AT1G10530	-1.59547	0.0468678
AT1G10585	4.94984	1.96759e-30
AT1G10650	1.72403	2.06557e-21
AT1G10657	-1.52276	8.1775e-07
AT1G10690	1.34892	4.52067e-08
AT1G10700	2.931	9.45382e-57
AT1G10720	0.461757	0.0201138
AT1G10740	0.777758	0.000838352
AT1G10760	-0.583782	0.00984535
AT1G10820	-0.831892	8.57777e-05
AT1G10850	-0.822707	0.0168794
AT1G10865	0.595019	0.018416
AT1G10900	0.644564	0.000840626
AT1G10910	-0.625279	0.00848879
AT1G10920	1.28811	0.031566
AT1G10930	-1.15887	0.000598361
AT1G10990	2.494	2.92254e-08
AT1G11050	2.48087	1.94422e-30
AT1G11100	1.48437	0.00201961
AT1G11130	-0.736582	0.00527278
AT1G11160	-2.28923	9.93157e-05
AT1G11180	0.880911	0.00578684
AT1G11200	1.06755	0.00132939
AT1G11290	-0.841163	0.0258207
AT1G11300	2.10478	7.56747e-12
AT1G11310	1.55088	3.24456e-11
AT1G11330	1.37664	1.78679e-07
AT1G11370	2.6407	0.0108303
AT1G11380	-0.945008	0.000104587
AT1G11400	0.608259	0.00307884
AT1G11440	0.53362	0.0310679
AT1G11460	-1.83177	0.0154389
AT1G11480	0.477611	0.00855323
AT1G11600	-1.30929	0.000102517
AT1G11610	6.5699	4.20618e-15
AT1G11700	-1.06496	0.0351648
AT1G11720	-0.968748	0.000722498
AT1G11820	-0.566	0.00404398
AT1G11840	-0.810274	0.000840143
AT1G11860	-1.1421	6.35777e-22
AT1G11890	0.795013	1.63607e-07
AT1G11905	0.684972	0.00211801
AT1G11925	3.84788	1.51221e-05
AT1G11960	0.90113	2.44969e-05
AT1G12020	-1.08283	0.0030649
AT1G12030	2.07961	0.00472515
AT1G12040	-2.03258	1.42264e-08
AT1G12050	0.496366	0.00955889
AT1G12064	-2.24755	0.00561965
AT1G12090	-0.728938	0.0110887
AT1G12130	-1.72247	0.0438386
AT1G12150	-1.68105	0.031425
AT1G12200	2.10433	3.47862e-11
AT1G12220	0.723246	0.0399808
AT1G12244	-1.03089	0.016156
AT1G12250	-0.987126	0.000101519
AT1G12320	1.91319	1.89249e-07
AT1G12330	-0.997577	3.65859e-06
AT1G12360	1.06575	5.63035e-14
AT1G12430	-0.479076	0.0462658
AT1G12460	-1.14063	7.90735e-06
AT1G12470	0.497408	0.04788
AT1G12480	-1.44256	0.000360521
AT1G12500	-0.503897	0.0135778
AT1G12560	-1.79573	0.00329618
AT1G12640	0.510113	0.0135996
AT1G12710	-0.846051	0.0031686
AT1G12730	-0.852385	0.00554413
AT1G12740	-1.73964	0.000253961
AT1G12760	0.355571	0.0428427
AT1G12800	-0.812847	5.83526e-07
AT1G12840	0.427042	0.0324547
AT1G12860	-0.625147	0.000494916
AT1G12900	-1.31617	5.67077e-25
AT1G12950	-1.41605	0.000294335
AT1G13000	0.796511	0.00233637
AT1G13110	0.877018	0.0333356
AT1G13170	-0.683651	0.00138707
AT1G13180	0.703654	0.0225839
AT1G13190	0.539407	0.0384132
AT1G13195	0.651499	0.0275844
AT1G13210	2.53131	3.70616e-28
AT1G13245	0.941456	0.0025892
AT1G13250	-0.805195	0.00211472
AT1G13270	-0.505181	0.0127853
AT1G13300	-1.43287	0.017058
AT1G13340	4.18723	5.82974e-53
AT1G13360	0.689049	8.61627e-05
AT1G13420	-3.79353	4.50671e-22
AT1G13440	-0.728779	1.33592e-07
AT1G13450	0.849261	2.22647e-06
AT1G13470	2.29221	0.0425407
AT1G13480	4.40845	7.87832e-38
AT1G13490	3.29758	4.52976e-05
AT1G13500	-2.34569	0.00330486
AT1G13520	5.12307	2.2077e-12
AT1G13530	1.29673	2.61559e-05
AT1G13550	2.78822	0.00120806
AT1G13640	-0.992801	0.00165297
AT1G13700	-0.987241	0.0386147
AT1G13710	-0.911129	0.000173466
AT1G13730	-0.786304	0.000563355
AT1G13830	-0.906627	0.0270664
AT1G13930	-1.49398	2.02292e-24
AT1G13970	-1.27976	0.00628961
AT1G13990	1.57515	2.89316e-23
AT1G14000	1.0739	1.91127e-07
AT1G14010	1.26729	2.70722e-13
AT1G14030	-0.946877	1.75527e-05
AT1G14040	2.93669	4.17937e-11
AT1G14150	-1.96856	5.80708e-23
AT1G14170	1.90605	1.57893e-07
AT1G14220	-1.67061	0.027988
AT1G14250	-2.16392	0.00325252
AT1G14260	3.39982	2.38394e-08
AT1G14270	-1.03729	3.04378e-08
AT1G14290	-0.654284	0.00759365
AT1G14330	1.9245	1.16382e-16
AT1G14345	-1.77132	6.47401e-09
AT1G14350	-0.503836	0.022752
AT1G14360	2.45507	2.41636e-36
AT1G14370	2.26071	2.81707e-39
AT1G14380	-0.767475	0.00127259
AT1G14410	-0.838132	0.00105191
AT1G14430	-1.35735	1.14843e-06
AT1G14480	1.23855	0.010465
AT1G14540	6.89142	7.7335e-68
AT1G14550	9.34913	4.20571e-136
AT1G14600	0.873357	0.015729
AT1G14640	1.59719	0.000109794
AT1G14780	1.25454	0.00114583
AT1G14820	-1.09756	2.16413e-07
AT1G14830	0.413858	0.00731758
AT1G14840	-0.60829	0.0232427
AT1G14870	2.52494	4.44507e-10
AT1G14890	1.17004	1.57697e-05
AT1G14930	-2.79885	0.00436018
AT1G14940	-2.41967	0.0283561
AT1G14950	-2.6277	0.00798895
AT1G14960	-4.01192	1.29214e-12
AT1G14970	-1.42673	0.0133548
AT1G15010	3.8273	2.04314e-23
AT1G15040	3.1811	1.59844e-42
AT1G15080	-1.06762	0.0439808
AT1G15110	0.934603	0.00014302
AT1G15125	2.62891	3.13748e-22
AT1G15130	0.476888	0.0489274
AT1G15170	1.40677	2.4123e-17
AT1G15180	-0.965205	0.0221472
AT1G15210	-1.38637	1.46269e-09
AT1G15260	-2.29308	1.29891e-14
AT1G15270	0.495569	0.00866835
AT1G15290	-1.13644	3.07904e-05
AT1G15310	0.643366	0.0429899
AT1G15380	1.76306	1.82148e-14
AT1G15385	3.10869	3.99153e-07
AT1G15390	-0.845636	0.0156477
AT1G15400	0.545378	0.00241718
AT1G15415	4.25385	1.52377e-28
AT1G15420	-0.812691	0.00422263
AT1G15430	1.57528	6.85568e-13
AT1G15440	-0.813891	0.000509992
AT1G15500	-1.00888	0.00956288
AT1G15520	11.2784	2.45187e-211
AT1G15530	1.56809	1.82002e-09
AT1G15580	3.30305	0.000305398
AT1G15625	2.7042	1.80465e-06
AT1G15640	-2.87395	0.0020422
AT1G15660	-0.618721	0.0286826
AT1G15670	1.39492	6.00562e-05
AT1G15690	-0.772128	2.71297e-09
AT1G15750	0.513311	0.0373599
AT1G15780	0.967903	1.46765e-06
AT1G15820	-1.22225	1.46846e-11
AT1G15860	0.503615	0.027413
AT1G15880	0.492855	0.0142326
AT1G15890	1.05707	0.00872485
AT1G15960	-2.52714	8.1277e-05
AT1G15980	-1.25736	5.95928e-10
AT1G16000	-0.719822	0.0374531
AT1G16020	-0.536909	0.0239609
AT1G16080	-0.629056	0.00212365
AT1G16090	3.17363	7.51368e-13
AT1G16130	2.3017	9.46706e-09
AT1G16180	0.851918	1.59578e-05
AT1G16210	0.502903	0.00608214
AT1G16220	-1.22535	0.0401629
AT1G16260	1.1361	5.57456e-05
AT1G16300	0.857613	0.0225528
AT1G16350	-0.672493	0.00089121
AT1G16370	0.864741	0.0331022
AT1G16420	3.06181	2.6315e-14
AT1G16440	-2.49444	0.00566209
AT1G16500	-1.49426	0.000915529
AT1G16510	-1.0547	0.00473009
AT1G16540	0.936028	0.0188301
AT1G16630	-0.673625	0.0490918
AT1G16670	2.27303	1.76413e-22
AT1G16720	-0.963071	1.32017e-05
AT1G16730	-2.73303	0.000877932
AT1G16840	0.581799	0.000525914
AT1G16880	-1.02335	1.22978e-11
AT1G16890	0.526762	0.00384158
AT1G16900	0.541149	0.0344771
AT1G16920	-1.01745	0.0021544
AT1G17010	-2.52573	0.0260573
AT1G17020	1.14499	0.00204195
AT1G17100	-0.618848	0.0456216
AT1G17147	1.35047	0.0037435
AT1G17160	0.469358	0.0376778
AT1G17170	1.35854	0.00428787
AT1G17180	1.12784	0.00677368
AT1G17190	-1.85943	9.78188e-10
AT1G17200	-1.80803	1.12935e-19
AT1G17220	-0.745079	2.68074e-07
AT1G17230	0.995931	0.00109139
AT1G17240	1.86023	3.80122e-06
AT1G17250	2.87056	6.4632e-16
AT1G17285	-2.14076	0.0040192
AT1G17290	1.43084	2.40895e-14
AT1G17300	-1.23454	0.0278678
AT1G17310	6.33517	1.54004e-20
AT1G17330	1.38684	6.28102e-10
AT1G17360	0.711934	0.00247255
AT1G17380	6.20091	6.01556e-76
AT1G17420	3.17077	6.58188e-35
AT1G17440	0.536497	0.00422095
AT1G17455	-0.681788	0.0431771
AT1G17500	1.13495	1.37651e-08
AT1G17550	0.877602	7.35524e-06
AT1G17600	2.17926	0.00460695
AT1G17650	-1.21952	2.21699e-05
AT1G17744	3.27362	3.87497e-07
AT1G17745	2.90951	2.92807e-42
AT1G17750	2.26244	5.06555e-14
AT1G17780	0.621675	0.0126312
AT1G17830	1.68637	0.000207837
AT1G17850	-0.956919	0.000614699
AT1G17860	1.08928	0.0150258
AT1G17890	0.389539	0.0479723
AT1G17920	-1.46937	0.00370089
AT1G17940	-0.701406	0.00755075
AT1G18020	-0.610917	0.00116599
AT1G18060	-1.26958	6.94201e-07
AT1G18090	-0.948878	0.00719364
AT1G18100	1.27423	3.3456e-06
AT1G18140	2.36891	2.33837e-06
AT1G18150	-0.614355	0.0101984
AT1G18170	-0.71912	0.002566
AT1G18193	-2.11426	0.014731
AT1G18210	1.01753	1.23471e-11
AT1G18250	-0.554305	0.046941
AT1G18260	1.06917	2.44792e-08
AT1G18300	2.97806	5.92764e-24
AT1G18330	-0.742332	0.0141168
AT1G18390	2.42655	4.52275e-14
AT1G18400	1.6904	2.59973e-11
AT1G18480	0.893764	3.69907e-05
AT1G18485	-0.942011	0.00162125
AT1G18500	0.761463	1.97504e-06
AT1G18560	0.784314	0.00919959
AT1G18570	3.81724	1.17882e-74
AT1G18590	4.74982	1.93974e-129
AT1G18600	0.791089	0.0264946
AT1G18650	-0.866068	0.0295619
AT1G18720	0.574799	0.00755075
AT1G18730	-1.23356	3.68446e-07
AT1G18740	2.11734	4.52842e-28
AT1G18800	-0.479975	0.0312967
AT1G18810	-1.03947	0.00406147
AT1G18830	5.91309	1.86503e-11
AT1G18860	1.38081	0.0278331
AT1G18870	-0.804262	0.0161771
AT1G18890	1.86556	4.2585e-25
AT1G18900	0.978371	8.46871e-05
AT1G18970	2.66383	0.00300149
AT1G19020	4.45379	2.23154e-78
AT1G19110	0.405265	0.0351648
AT1G19130	1.23524	6.29201e-09
AT1G19150	-1.53833	7.70004e-14
AT1G19180	3.50981	1.88472e-54
AT1G19190	2.20152	4.76167e-07
AT1G19200	1.60476	0.0133625
AT1G19250	2.50946	7.79689e-08
AT1G19270	0.678746	0.02634
AT1G19310	0.946454	2.82734e-06
AT1G19330	-0.570819	0.0296901
AT1G19360	0.499062	0.00313262
AT1G19380	2.05699	4.55542e-13
AT1G19450	-0.668949	0.0429309
AT1G19490	-1.78881	0.00676855
AT1G19510	-1.29327	0.0152296
AT1G19530	1.52797	6.72619e-11
AT1G19610	2.24468	5.79081e-06
AT1G19660	0.866393	8.10625e-08
AT1G19670	1.1374	0.00134106
AT1G19720	-0.549521	0.032886
AT1G19770	1.07185	5.73423e-05
AT1G19850	1.21048	3.0633e-07
AT1G19900	-3.69308	1.22122e-05
AT1G19920	-0.44572	0.0218495
AT1G20010	-0.44105	0.00113255
AT1G20020	-0.973645	0.00106488
AT1G20030	-0.995694	0.0030336
AT1G20060	-0.994847	0.0425562
AT1G20090	-0.559161	0.00576003
AT1G20100	0.444307	0.0309652
AT1G20110	0.760857	1.94578e-05
AT1G20200	0.529476	0.00156441
AT1G20310	2.29127	0.0118447
AT1G20340	-1.20705	1.08598e-07
AT1G20350	3.98996	8.35754e-06
AT1G20380	0.924481	0.025881
AT1G20450	0.790686	0.0456216
AT1G20460	0.599622	0.0159455
AT1G20510	2.48018	2.65722e-43
AT1G20520	2.55597	0.0148042
AT1G20540	-0.662793	0.0155061
AT1G20575	0.655245	0.00811896
AT1G20630	0.835737	4.68358e-05
AT1G20780	1.0702	7.32592e-05
AT1G20810	-0.86535	0.000320621
AT1G20823	-1.51404	1.12207e-05
AT1G20830	-0.484522	0.0478144
AT1G20840	-0.63144	0.00118902
AT1G20900	0.526082	0.00792656
AT1G20950	-0.660725	0.0295311
AT1G20970	0.515291	0.0197031
AT1G20980	1.13851	9.88791e-08
AT1G20990	2.40071	0.0244873
AT1G21000	0.938423	0.00121194
AT1G21010	1.84343	7.80512e-08
AT1G21050	1.20798	1.07361e-10
AT1G21065	-0.576518	0.00894428
AT1G21080	1.08551	5.43259e-05
AT1G21090	-0.941356	0.00105258
AT1G21100	5.32852	7.89093e-116
AT1G21110	3.73549	1.55743e-25
AT1G21120	5.49097	6.45077e-54
AT1G21130	1.16734	2.57823e-06
AT1G21150	-1.27564	0.0196427
AT1G21230	3.353	0.000665606
AT1G21240	6.60261	5.32942e-19
AT1G21250	4.88631	8.94498e-22
AT1G21270	1.27632	3.00162e-05
AT1G21310	2.20792	2.79996e-25
AT1G21313	2.2034	0.0157298
AT1G21320	2.59479	0.000994724
AT1G21326	2.19238	3.52465e-14
AT1G21370	0.717384	0.000851972
AT1G21380	0.664968	0.00301005
AT1G21390	1.39609	0.000922192
AT1G21400	1.16942	8.87003e-05
AT1G21410	1.3974	0.000161454
AT1G21450	1.43117	4.20426e-06
AT1G21460	-0.717476	0.00808444
AT1G21500	-1.81637	2.89156e-12
AT1G21520	2.39244	8.28436e-07
AT1G21540	-1.90075	3.28699e-08
AT1G21550	3.30518	3.36317e-12
AT1G21560	-1.20656	2.36995e-05
AT1G21590	0.718766	8.87003e-05
AT1G21630	0.423617	0.00530216
AT1G21700	0.437841	0.012685
AT1G21720	0.462641	0.00699472
AT1G21750	0.728228	1.72089e-07
AT1G21830	0.709454	0.0094363
AT1G21880	-0.735374	2.23021e-05
AT1G21890	1.83275	0.0340928
AT1G21900	1.66646	1.14705e-17
AT1G21920	0.493492	0.0114214
AT1G21970	4.33994	8.41736e-06
AT1G21980	1.59301	6.01475e-13
AT1G22020	0.538478	0.0119693
AT1G22110	1.90551	1.12763e-09
AT1G22160	-1.08944	0.00258308
AT1G22170	-0.97524	0.00781202
AT1G22180	1.9305	2.14857e-16
AT1G22210	2.34242	0.0428046
AT1G22220	-1.38326	0.00847529
AT1G22230	-0.964305	0.00674722
AT1G22280	1.41201	6.19085e-08
AT1G22300	0.481094	0.00735053
AT1G22330	-0.99057	6.56783e-07
AT1G22360	0.922142	1.06225e-05
AT1G22370	-1.12001	0.00496572
AT1G22400	1.79795	3.66988e-16
AT1G22410	2.52148	2.94141e-27
AT1G22430	-0.680163	7.05614e-05
AT1G22460	-1.72215	0.0165681
AT1G22500	1.19218	0.0128813
AT1G22510	1.33595	7.37911e-06
AT1G22530	-0.560588	0.000947943
AT1G22550	-1.28209	2.24098e-05
AT1G22590	-1.42115	2.83829e-09
AT1G22600	-2.48635	0.00339105
AT1G22610	0.528039	0.0011569
AT1G22630	-1.60075	2.83472e-08
AT1G22680	-2.03461	0.0380058
AT1G22690	-1.03571	0.0412527
AT1G22700	-0.988036	2.26754e-08
AT1G22710	0.710373	7.27376e-05
AT1G22740	-1.67588	1.05965e-06
AT1G22840	0.517016	0.000558379
AT1G22850	-0.646682	0.010243
AT1G22870	0.565968	0.00801113
AT1G22880	-1.41908	0.0142401
AT1G22890	1.68221	5.91713e-08
AT1G22930	1.30776	1.48623e-07
AT1G22985	1.31757	0.00141334
AT1G23000	-1.31794	0.00140641
AT1G23020	1.00827	0.000712758
AT1G23040	0.814345	0.0025551
AT1G23060	1.28583	5.65432e-06
AT1G23070	-1.83475	0.029357
AT1G23090	-0.649232	0.0346049
AT1G23120	2.11035	5.81062e-07
AT1G23150	1.40269	0.0285934
AT1G23200	-1.2496	0.0376206
AT1G23205	-2.29993	5.28569e-05
AT1G23220	0.984015	6.7417e-06
AT1G23310	-0.607449	0.00613856
AT1G23400	-0.652237	0.000234945
AT1G23410	-0.964246	0.00524061
AT1G23440	0.707937	0.0276645
AT1G23550	3.43883	5.30813e-15
AT1G23560	1.36549	0.0108772
AT1G23710	2.32796	5.98465e-26
AT1G23730	3.45386	5.16538e-19
AT1G23750	-1.68918	8.84418e-09
AT1G23780	0.524189	0.0463782
AT1G23800	1.16588	2.82698e-05
AT1G23830	1.83174	6.90166e-10
AT1G23840	1.72369	0.0122846
AT1G23850	1.04231	5.60661e-05
AT1G23950	0.651896	0.0016162
AT1G23960	0.502541	0.00868008
AT1G24020	-1.85279	2.38519e-08
AT1G24100	3.01966	1.1584e-56
AT1G24140	6.45539	2.21988e-82
AT1G24145	4.39608	4.39205e-31
AT1G24150	2.35951	3.83211e-20
AT1G24180	0.417657	0.00552976
AT1G24190	0.623086	0.00655348
AT1G24320	-2.30037	0.00718552
AT1G24350	0.801225	8.03838e-05
AT1G24420	-3.29495	6.89753e-05
AT1G24460	0.973509	5.29843e-12
AT1G24560	0.483969	0.0147191
AT1G24575	2.03999	1.73967e-06
AT1G24625	0.731221	0.0031975
AT1G24735	-1.9246	0.00286186
AT1G24880	-0.807657	0.00275438
AT1G25211	0.393632	0.0331737
AT1G25220	4.55889	5.20469e-260
AT1G25250	-1.86314	0.00927807
AT1G25260	-0.80475	0.000800694
AT1G25275	0.995928	2.83829e-09
AT1G25280	0.492589	0.00381753
AT1G25370	2.39634	2.80885e-16
AT1G25390	1.4772	1.13377e-17
AT1G25400	1.78758	8.24141e-08
AT1G25540	0.887811	1.4862e-07
AT1G25682	0.64519	0.000324845
AT1G26100	-1.27082	0.0216924
AT1G26130	0.62704	0.0120138
AT1G26150	-0.783388	0.0264331
AT1G26230	-1.37109	1.54055e-09
AT1G26240	9.42218	2.63426e-103
AT1G26250	3.63786	2.31152e-06
AT1G26255	3.20299	0.00242797
AT1G26360	-3.00253	0.00363747
AT1G26380	10.0933	1.26537e-241
AT1G26390	10.4436	5.68947e-89
AT1G26410	9.09088	1.8555e-107
AT1G26420	6.68165	2.62201e-61
AT1G26450	0.710044	0.0382494
AT1G26610	-2.42527	0.0264379
AT1G26620	0.436727	0.0493056
AT1G26680	-2.78047	0.00161073
AT1G26690	1.379	1.52551e-07
AT1G26730	2.27453	0.000364873
AT1G26761	-1.67451	0.00208485
AT1G26770	1.65594	4.79366e-06
AT1G26830	0.443074	0.0208813
AT1G26930	1.44125	5.51309e-08
AT1G26945	1.08666	0.000740653
AT1G26960	-0.942052	0.0166196
AT1G27000	0.84937	3.59915e-07
AT1G27030	-0.454929	0.0105056
AT1G27050	-0.745551	0.00616407
AT1G27100	0.681053	0.00716504
AT1G27130	1.09006	4.51061e-11
AT1G27140	-1.5167	0.001841
AT1G27170	-1.07206	0.000981052
AT1G27200	1.36706	4.24732e-14
AT1G27300	0.598685	0.0380293
AT1G27320	0.57278	0.00103987
AT1G27330	1.24915	8.66332e-09
AT1G27350	1.43498	5.4357e-11
AT1G27360	-0.958652	0.0387273
AT1G27370	-1.19018	0.00313375
AT1G27380	-1.37462	0.0426574
AT1G27400	-0.568603	0.0126682
AT1G27460	-0.817843	0.000180668
AT1G27470	-0.737538	0.0176862
AT1G27480	-0.793152	0.00155693
AT1G27500	1.12747	0.000122918
AT1G27565	-0.92704	0.0231188
AT1G27580	-4.84326	1.57639e-07
AT1G27680	-0.83344	0.00341418
AT1G27720	2.18604	1.67587e-06
AT1G27730	4.23089	1.56842e-47
AT1G27760	0.657353	0.000369696
AT1G27770	0.900909	1.54157e-06
AT1G27950	-0.74536	1.21239e-05
AT1G27970	0.688366	1.63358e-05
AT1G27980	1.02439	0.0244928
AT1G28050	0.467269	0.0369492
AT1G28100	-0.847331	0.00930081
AT1G28150	-0.776286	0.00902357
AT1G28180	4.50841	2.85119e-06
AT1G28190	3.88774	2.2446e-119
AT1G28200	1.33394	7.45061e-08
AT1G28230	1.18032	2.81695e-07
AT1G28240	1.08935	3.46929e-05
AT1G28280	1.08593	4.66254e-07
AT1G28290	-0.774821	0.000984003
AT1G28320	0.478364	0.0405215
AT1G28330	-0.312844	0.0222861
AT1G28370	2.94679	0.00446169
AT1G28380	1.76813	2.30856e-13
AT1G28390	1.60825	6.59505e-08
AT1G28395	-0.782555	0.00336343
AT1G28440	-0.430452	0.00522798
AT1G28470	-1.3642	0.000826169
AT1G28480	2.66241	1.32217e-07
AT1G28520	0.928305	9.49942e-05
AT1G28570	-0.93879	0.00398792
AT1G28600	1.36879	0.000177938
AT1G28650	-3.08597	0.00225846
AT1G28660	-0.414507	0.0156065
AT1G28670	-0.735615	0.00198468
AT1G28680	0.78186	0.00351789
AT1G29000	-1.48043	0.00862391
AT1G29020	-2.97421	9.26261e-06
AT1G29025	-1.32268	0.0140957
AT1G29060	1.84622	1.33513e-14
AT1G29070	-1.34425	4.52072e-07
AT1G29090	-3.15949	9.26766e-09
AT1G29120	0.945806	3.61985e-05
AT1G29150	0.694273	1.10089e-07
AT1G29170	-0.905196	0.00205659
AT1G29195	0.990767	0.00134375
AT1G29240	-0.852635	0.0116308
AT1G29250	-0.68439	0.00210159
AT1G29290	4.13627	9.79177e-17
AT1G29300	1.05684	5.58303e-06
AT1G29310	2.0286	6.94249e-21
AT1G29320	-0.604126	0.0258406
AT1G29330	0.489527	0.0460832
AT1G29340	0.78779	9.03061e-05
AT1G29390	-0.453094	0.0479723
AT1G29530	-1.08109	0.000285517
AT1G29640	1.48703	9.34934e-07
AT1G29670	-0.993519	0.000583579
AT1G29690	1.60027	2.23155e-19
AT1G29720	-3.92247	1.16628e-06
AT1G29760	1.09717	6.02974e-08
AT1G29800	0.865672	0.013864
AT1G29860	4.61809	3.0102e-12
AT1G29910	-1.38476	9.06372e-25
AT1G29920	-1.82542	1.0905e-12
AT1G29930	-0.919285	6.90482e-07
AT1G29970	0.771854	0.000180936
AT1G29980	-0.758534	0.035799
AT1G30000	0.787083	8.66261e-06
AT1G30040	1.3238	4.69321e-06
AT1G30050	-3.03	0.00504683
AT1G30070	0.686688	0.0222549
AT1G30090	0.599489	0.0128917
AT1G30110	-1.01526	0.00697328
AT1G30120	-0.438767	0.0421792
AT1G30135	6.03962	5.19625e-22
AT1G30200	-0.380283	0.0424777
AT1G30210	-0.514137	0.00322007
AT1G30220	1.62489	0.000114539
AT1G30260	-1.41295	0.00233276
AT1G30270	1.1241	2.80173e-05
AT1G30280	-1.03282	0.0258114
AT1G30300	0.595598	0.0498597
AT1G30360	-0.814911	7.1569e-05
AT1G30370	4.83027	5.45726e-21
AT1G30380	-1.5028	5.02624e-29
AT1G30410	-0.960081	0.0414176
AT1G30420	2.60238	4.33273e-07
AT1G30450	0.651742	6.6773e-05
AT1G30510	-1.80162	2.93346e-07
AT1G30520	-2.07552	5.78816e-17
AT1G30530	-1.07773	0.000284795
AT1G30550	-2.2696	0.00949705
AT1G30590	-0.779956	0.0421762
AT1G30600	-0.721474	0.0138031
AT1G30620	2.42039	1.27721e-32
AT1G30640	1.13333	0.000917654
AT1G30700	3.26374	1.59214e-06
AT1G30720	2.92642	1.55532e-15
AT1G30730	3.95765	4.38274e-25
AT1G30740	3.40168	5.421e-05
AT1G30755	2.50941	2.74751e-12
AT1G30757	2.06936	7.72879e-06
AT1G30810	0.674	0.00185923
AT1G30840	-2.19372	2.44432e-06
AT1G30850	-1.81546	0.0451242
AT1G30870	-2.41483	1.57384e-06
AT1G30880	-0.673863	0.0233353
AT1G30910	-0.525619	0.0406946
AT1G31070	-0.989609	5.45225e-05
AT1G31120	0.689018	0.0253056
AT1G31130	2.3988	1.14297e-35
AT1G31190	-0.57584	0.0376193
AT1G31330	-1.64006	5.31094e-12
AT1G31335	-1.38199	0.000822212
AT1G31340	0.974004	1.93228e-05
AT1G31350	0.869028	0.00336166
AT1G31420	-0.79253	3.86091e-06
AT1G31470	0.798052	0.0168866
AT1G31490	-2.54661	0.00874767
AT1G31540	1.50895	5.23272e-06
AT1G31550	1.39629	0.000798063
AT1G31770	-0.647023	0.00883129
AT1G31780	0.543599	0.00944796
AT1G31800	-0.86182	0.00123946
AT1G31820	1.23409	0.000868779
AT1G31835	-1.507	0.0402057
AT1G31860	-0.990179	0.00386162
AT1G31880	1.46051	0.000366784
AT1G31930	1.79641	1.02826e-27
AT1G31950	-2.72516	7.87576e-14
AT1G32060	-1.23089	5.18921e-11
AT1G32080	-0.938374	7.83757e-08
AT1G32090	0.808128	1.63414e-05
AT1G32100	1.17574	0.00356369
AT1G32170	1.17175	0.0017381
AT1G32190	-0.908906	0.0014968
AT1G32200	-0.431808	0.042419
AT1G32220	-0.60708	0.0039169
AT1G32330	0.649732	0.00175735
AT1G32340	0.660301	0.00274386
AT1G32350	10.0281	3.22481e-95
AT1G32440	-0.591275	0.0131402
AT1G32450	-0.98382	0.00312885
AT1G32460	0.633658	0.0194128
AT1G32470	-1.62973	2.6435e-18
AT1G32530	1.07419	3.39739e-07
AT1G32550	-0.727505	0.00178783
AT1G32583	-1.2685	0.0394333
AT1G32640	1.02937	1.98765e-06
AT1G32690	1.18504	0.000142598
AT1G32700	0.798641	0.00429664
AT1G32790	0.482038	0.0116059
AT1G32870	1.6413	2.12836e-09
AT1G32920	1.09296	1.35351e-08
AT1G32928	1.41964	0.00719364
AT1G32940	2.05321	6.85674e-11
AT1G32960	7.89816	9.01326e-71
AT1G32990	-0.990347	2.41817e-08
AT1G33030	6.36666	2.43099e-49
AT1G33040	-1.24234	2.41651e-06
AT1G33110	1.70308	7.81611e-25
AT1G33260	1.00434	0.0169564
AT1G33265	-1.00491	0.0141071
AT1G33290	-0.726335	0.00164531
AT1G33320	-2.32779	0.0442096
AT1G33400	-0.697658	0.0286629
AT1G33470	-0.594574	0.000472083
AT1G33490	0.729354	0.000332168
AT1G33540	-2.45565	0.0165201
AT1G33560	1.26202	3.23123e-09
AT1G33590	2.03374	1.76873e-25
AT1G33600	1.84806	2.51088e-09
AT1G33610	1.06862	0.00698157
AT1G33670	-2.37292	0.0396285
AT1G33700	-0.889391	0.0438811
AT1G33750	-1.56384	8.32731e-05
AT1G33770	1.97512	0.000397925
AT1G33810	-0.813181	0.000186368
AT1G33840	3.53627	0.000815114
AT1G33960	3.63431	1.24514e-21
AT1G34000	-1.26184	7.01401e-08
AT1G34010	-0.711067	0.048425
AT1G34040	-2.09251	0.000113503
AT1G34047	1.85354	0.030486
AT1G34060	-1.15583	0.00450049
AT1G34180	2.52303	9.73218e-16
AT1G34190	0.580526	0.0256412
AT1G34200	0.697214	0.00128831
AT1G34220	0.771575	0.000365434
AT1G34260	0.813138	0.00244995
AT1G34300	0.876083	2.04715e-05
AT1G34370	1.17328	4.82783e-08
AT1G34420	1.24488	0.0178014
AT1G34510	-2.22707	0.00817977
AT1G34540	-2.38918	0.0380058
AT1G34750	1.12134	0.00360347
AT1G34760	-0.624606	0.00167319
AT1G35140	2.04668	1.03166e-10
AT1G35190	1.11601	4.48085e-09
AT1G35210	4.57841	2.70209e-35
AT1G35230	6.20693	3.91373e-144
AT1G35250	-1.26743	0.0052176
AT1G35290	-2.31018	0.0149725
AT1G35350	1.79154	2.52343e-14
AT1G35516	-1.14412	0.000149401
AT1G35670	1.68642	7.83306e-07
AT1G35680	-0.891747	4.05575e-06
AT1G35710	3.96515	6.63085e-20
AT1G35910	2.20199	0.0101729
AT1G36050	0.430772	0.00905429
AT1G36622	5.34183	2.70614e-65
AT1G36640	3.18259	7.49618e-40
AT1G36980	-0.618046	0.018806
AT1G37130	3.14728	2.6295e-22
AT1G38065	-1.74818	0.000454583
AT1G42430	-0.874552	0.000443569
AT1G42440	-0.420681	0.0314798
AT1G42540	0.742669	0.00162693
AT1G42550	-0.698162	0.0321846
AT1G42970	-1.26554	4.6426e-25
AT1G42990	2.4731	1.86805e-34
AT1G43000	3.14956	3.82242e-05
AT1G43020	-1.70349	0.00661589
AT1G43130	0.581809	0.00889182
AT1G43160	1.98357	0.0172019
AT1G43560	-0.808188	0.00414601
AT1G43620	-0.735033	0.011214
AT1G43650	-1.84878	0.0210308
AT1G43670	-0.768897	1.05272e-06
AT1G43690	0.481446	0.0136427
AT1G43710	-0.694889	3.11335e-05
AT1G43780	-2.45441	0.00313377
AT1G43800	0.946417	1.95233e-05
AT1G43890	0.508286	0.0108189
AT1G43910	2.84786	1.30839e-18
AT1G44000	-0.972825	5.44279e-06
AT1G44050	-2.21714	0.0181623
AT1G44100	0.595888	0.0445834
AT1G44130	4.92474	3.86307e-51
AT1G44350	1.53954	1.78752e-11
AT1G44542	2.84712	0.0040192
AT1G44575	-1.07744	9.19846e-18
AT1G44760	-0.979753	0.00889182
AT1G44820	0.617991	0.0275058
AT1G44920	-0.845148	0.000132188
AT1G44970	-1.17959	0.0239129
AT1G45010	-0.965949	0.0108303
AT1G45015	-2.95859	0.00648471
AT1G45130	-1.18997	8.66708e-13
AT1G45145	1.97421	1.97504e-06
AT1G45150	0.734066	0.0276648
AT1G45180	0.53254	0.0455051
AT1G45201	-1.79542	2.79007e-26
AT1G45230	-0.787449	0.00162311
AT1G45474	-1.05106	8.0048e-08
AT1G46264	-0.917557	0.0198911
AT1G46768	0.695609	0.00940978
AT1G47056	0.73191	0.00342089
AT1G47130	6.62476	6.83259e-28
AT1G47310	0.512753	0.0496723
AT1G47395	1.71525	0.000362374
AT1G47410	-1.30509	0.0204596
AT1G47480	1.23987	0.000577142
AT1G47510	4.57898	4.37219e-39
AT1G47550	0.570979	0.000198834
AT1G47560	1.45317	0.00955718
AT1G47580	-1.29392	0.00131698
AT1G47600	-2.66101	0.000623687
AT1G47620	-1.49416	0.0492871
AT1G47670	-0.611279	0.0150816
AT1G47710	0.445097	0.0261815
AT1G47740	-0.553019	0.00144434
AT1G47750	0.813531	0.0132084
AT1G47760	-1.7597	0.00421336
AT1G47830	0.559094	0.0227698
AT1G47890	2.83585	1.62776e-05
AT1G47900	-0.625389	0.0155276
AT1G47960	1.07726	0.00156441
AT1G47980	-2.45031	0.00589452
AT1G48000	2.15019	2.38474e-07
AT1G48030	-0.502494	0.00446061
AT1G48230	-0.487607	0.00569817
AT1G48280	-0.773334	0.00959099
AT1G48310	-0.718727	0.027126
AT1G48320	1.26853	3.14802e-09
AT1G48330	-1.26287	0.00500212
AT1G48350	-1.03341	2.23001e-07
AT1G48420	-0.560647	0.00390158
AT1G48460	-1.31763	0.000114415
AT1G48470	-2.32358	0.00909787
AT1G48480	-0.633134	0.0109242
AT1G48490	0.878717	9.66433e-05
AT1G48540	-0.552873	0.0237825
AT1G48570	-1.24603	1.90379e-07
AT1G48600	-2.20943	4.38902e-13
AT1G48610	-0.78746	0.0102786
AT1G48660	-1.23524	0.00777685
AT1G48670	-2.63196	0.000687799
AT1G48750	-1.30072	8.4301e-05
AT1G48790	0.604125	6.17419e-05
AT1G48850	1.61824	4.82364e-13
AT1G48920	-0.683323	0.000861529
AT1G48930	-1.83426	0.000268391
AT1G48960	-0.556523	0.0330522
AT1G48970	0.736552	0.0120015
AT1G48990	-2.54972	0.00915482
AT1G49000	2.23152	7.09356e-06
AT1G49010	-1.29775	8.18161e-11
AT1G49050	1.77474	4.9288e-12
AT1G49130	0.959336	1.23363e-07
AT1G49230	-1.02825	0.000874353
AT1G49240	-0.301925	0.0404707
AT1G49320	-0.815862	0.0160751
AT1G49380	-1.07156	3.48716e-05
AT1G49410	-0.712781	0.0403752
AT1G49430	-1.34579	4.9948e-06
AT1G49475	-1.42448	0.0395723
AT1G49500	-1.38712	0.00545557
AT1G49510	-1.12358	6.74974e-06
AT1G49570	1.79456	0.0491619
AT1G49580	-0.870146	0.0105388
AT1G49600	-0.901894	0.00582011
AT1G49720	-0.618097	0.0221557
AT1G49760	-0.82171	0.000457345
AT1G49820	0.595328	0.0040849
AT1G49840	0.573049	0.0478394
AT1G49870	-1.02352	0.010961
AT1G49890	-0.615733	0.0336103
AT1G49900	2.74066	0.000726091
AT1G49960	-2.42881	4.22355e-06
AT1G49975	-1.52467	3.04817e-13
AT1G50010	-0.614871	0.00121563
AT1G50020	-0.412769	0.0441228
AT1G50060	-2.20429	0.013003
AT1G50240	-0.885553	0.00953472
AT1G50250	-0.492715	0.0347514
AT1G50360	1.26612	8.34417e-07
AT1G50370	0.505196	0.0376778
AT1G50420	1.07169	3.88935e-07
AT1G50430	0.634761	0.000543193
AT1G50440	0.810662	0.0174946
AT1G50450	-1.22424	4.94843e-10
AT1G50480	0.415613	0.00980851
AT1G50490	-0.669565	0.0121899
AT1G50570	0.863152	0.000113922
AT1G50600	0.559534	0.0105193
AT1G50640	0.571108	0.00813741
AT1G50732	-1.25496	0.00672551
AT1G50740	2.59343	1.1584e-56
AT1G50900	-1.11902	8.87883e-09
AT1G50950	0.820683	0.0254343
AT1G50970	-1.14	0.0104262
AT1G51020	3.28279	0.00237446
AT1G51070	-0.454184	0.00188619
AT1G51090	1.49425	0.0221844
AT1G51110	-1.134	0.000247315
AT1G51160	0.386721	0.0469771
AT1G51340	0.874497	0.0143957
AT1G51400	-1.11266	0.000851347
AT1G51470	-3.69503	3.32557e-06
AT1G51510	-0.589623	0.00205531
AT1G51570	-0.346486	0.0307982
AT1G51620	2.42269	2.06977e-11
AT1G51660	0.899132	0.00340584
AT1G51680	1.37128	2.92593e-08
AT1G51700	1.24773	1.37433e-07
AT1G51710	0.405322	0.0420091
AT1G51760	3.12151	3.16757e-66
AT1G51800	1.82678	0.000311611
AT1G51805	-1.2163	0.00305828
AT1G51820	3.10857	3.46205e-05
AT1G51890	3.03482	1.75234e-10
AT1G51913	5.34148	1.26909e-17
AT1G51915	4.31557	5.26015e-08
AT1G51920	7.17387	1.49935e-32
AT1G51940	-0.551214	0.0120867
AT1G51980	0.518486	0.00359898
AT1G52000	1.13977	0.0419207
AT1G52050	-3.30155	0.000553608
AT1G52060	-4.79109	3.12189e-09
AT1G52070	-6.28457	2.26226e-15
AT1G52100	-1.36369	5.86035e-05
AT1G52140	0.922787	0.00683057
AT1G52190	0.502146	0.019994
AT1G52200	1.4394	0.00300418
AT1G52220	-0.801636	2.75425e-07
AT1G52230	-1.48432	7.64671e-10
AT1G52240	-2.26635	0.0470843
AT1G52245	-1.41786	0.000224121
AT1G52260	0.656145	0.024106
AT1G52320	0.717024	0.0140103
AT1G52340	0.75818	0.0353506
AT1G52342	1.12376	0.00790536
AT1G52400	1.11777	0.00289432
AT1G52410	1.20846	0.00989603
AT1G52420	0.460141	0.0133043
AT1G52510	-0.731638	0.000507335
AT1G52560	2.28028	0.000454275
AT1G52565	2.35034	2.12688e-08
AT1G52600	0.685938	0.000681234
AT1G52660	-2.71657	0.00114954
AT1G52670	-0.732386	6.34383e-06
AT1G52750	-1.479	6.57786e-08
AT1G52855	2.89136	0.000370863
AT1G52880	1.06907	0.00103653
AT1G52890	6.03637	6.41259e-57
AT1G52900	2.65162	0.0192397
AT1G52910	-1.18797	0.000549865
AT1G52930	-0.728169	0.0174036
AT1G52980	-0.58555	0.0164804
AT1G53000	-0.830762	0.000485309
AT1G53050	0.498716	0.0121524
AT1G53080	4.15188	5.01397e-08
AT1G53130	-2.2609	0.0420457
AT1G53170	1.21375	0.000753104
AT1G53190	0.490296	0.00771295
AT1G53230	-1.00361	1.02636e-05
AT1G53240	-0.438709	0.00159691
AT1G53390	0.700415	0.0186715
AT1G53430	1.87932	8.89241e-09
AT1G53440	1.03489	0.0135598
AT1G53490	1.0066	0.0012013
AT1G53510	-0.818675	2.95889e-07
AT1G53520	-1.03135	0.00321565
AT1G53560	1.0579	8.03532e-05
AT1G53580	0.716843	0.00879098
AT1G53625	7.07798	1.02555e-95
AT1G53635	2.39818	0.0116441
AT1G53670	-0.466505	0.0129732
AT1G53680	-1.34599	0.0101928
AT1G53750	0.644411	1.71102e-05
AT1G53760	0.782309	0.000597012
AT1G53770	1.05434	0.000195959
AT1G53800	-1.13952	3.07232e-13
AT1G53830	0.757276	0.0488165
AT1G53840	0.882061	0.000419935
AT1G53850	0.528021	0.00224814
AT1G53870	1.4884	2.79268e-05
AT1G53980	2.81811	2.93622e-05
AT1G53990	2.4803	0.000348011
AT1G54010	-1.17323	2.31265e-06
AT1G54020	1.74333	0.0313824
AT1G54090	0.568445	0.00509072
AT1G54095	3.10354	4.85275e-05
AT1G54100	1.22147	1.61716e-10
AT1G54115	0.736831	0.00180473
AT1G54130	0.625181	0.00572745
AT1G54150	0.68945	0.00450862
AT1G54170	0.503183	0.0181107
AT1G54200	1.13343	0.000734221
AT1G54210	0.925308	0.00090677
AT1G54310	-1.0145	0.00215457
AT1G54320	0.442216	0.00391906
AT1G54350	-0.747407	0.00600251
AT1G54500	-1.47051	6.0331e-05
AT1G54540	-1.3171	0.0283633
AT1G54570	0.615746	0.0283202
AT1G54575	0.994932	6.07606e-05
AT1G54580	-0.753077	9.02947e-09
AT1G54710	1.07735	1.12978e-09
AT1G54730	-1.08623	0.00300857
AT1G54780	-1.12031	4.05322e-07
AT1G54820	-1.70634	6.2557e-13
AT1G54890	1.54574	1.20844e-06
AT1G54940	-2.0598	0.0228869
AT1G54957	3.76898	0.000260064
AT1G54970	-1.20365	0.0376119
AT1G54990	0.961864	0.000104587
AT1G55020	4.67607	2.45631e-63
AT1G55080	1.12825	4.93794e-05
AT1G55110	1.41735	2.51617e-15
AT1G55190	0.50709	0.0470656
AT1G55200	-1.85588	1.50301e-06
AT1G55230	1.90188	0.0212483
AT1G55260	-0.847681	1.02683e-06
AT1G55280	1.22962	0.000543193
AT1G55290	-2.57196	0.0186594
AT1G55330	-0.790535	0.000153479
AT1G55340	-0.618674	0.0165681
AT1G55370	-1.60443	1.72014e-09
AT1G55450	2.51325	4.57912e-12
AT1G55480	-1.10035	9.35731e-07
AT1G55490	-1.18656	2.49614e-05
AT1G55510	0.981163	1.00766e-09
AT1G55610	0.919874	0.00323319
AT1G55670	-0.955356	0.000149138
AT1G55675	-1.15319	0.00608138
AT1G55740	-1.23265	3.30743e-05
AT1G55775	1.84888	0.000596964
AT1G55830	0.603542	0.0167246
AT1G55850	1.38148	3.94673e-06
AT1G55920	2.31302	6.6892e-13
AT1G55980	-2.03449	0.0481847
AT1G56020	-1.1644	0.000118032
AT1G56050	-0.793374	0.00323206
AT1G56060	6.68696	2.67154e-71
AT1G56090	0.597642	0.046689
AT1G56110	-0.754123	0.00972162
AT1G56130	2.38148	2.29313e-06
AT1G56140	1.66338	2.3654e-05
AT1G56145	1.69522	4.71632e-07
AT1G56150	-2.33243	6.73038e-07
AT1G56170	0.58678	0.0481096
AT1G56190	-0.62893	4.73851e-05
AT1G56240	6.71224	1.65623e-73
AT1G56250	8.73069	7.71709e-55
AT1G56280	-0.681204	0.0239812
AT1G56300	0.525067	0.0171231
AT1G56320	-1.4758	0.000480751
AT1G56330	0.415344	0.00578081
AT1G56340	0.935708	1.70199e-05
AT1G56430	1.31268	0.00580323
AT1G56440	0.631976	0.0492127
AT1G56460	0.476475	0.0309271
AT1G56500	-0.529266	0.036751
AT1G56560	0.499017	0.0410741
AT1G56580	0.875523	0.000214565
AT1G56680	-1.1372	0.0244764
AT1G56710	2.51543	0.00733088
AT1G56720	-1.38144	2.13735e-07
AT1G57590	-3.4454	2.62156e-07
AT1G57630	7.41382	1.05329e-75
AT1G57650	8.48189	1.4272e-33
AT1G57660	-0.579269	0.04962
AT1G57765	0.744585	0.00290055
AT1G57770	-0.68371	0.0134606
AT1G57990	2.44817	1.27019e-47
AT1G58030	0.601479	0.0195495
AT1G58080	-0.886205	7.24328e-06
AT1G58180	0.581359	0.0081469
AT1G58200	0.479717	0.0213173
AT1G58270	-0.534543	0.000877844
AT1G58360	1.03214	4.13871e-07
AT1G58400	1.53703	8.03838e-05
AT1G58420	3.7005	3.60402e-14
AT1G58643	-2.34056	0.0162741
AT1G58807	0.678655	0.000237494
AT1G58848	0.963003	2.01553e-09
AT1G59218	0.600315	0.0164068
AT1G59540	-0.975601	0.0158393
AT1G59590	2.71809	1.01025e-11
AT1G59610	0.51877	0.00604292
AT1G59620	0.76047	0.0466667
AT1G59650	0.802874	0.00019944
AT1G59660	0.828763	0.010475
AT1G59700	0.555867	0.0225423
AT1G59720	-1.29409	0.0215059
AT1G59740	3.03034	4.8976e-14
AT1G59820	0.879897	4.79131e-06
AT1G59840	-0.726536	0.0363596
AT1G59865	3.0448	0.00179869
AT1G59870	1.42818	3.48161e-11
AT1G59890	0.566474	0.0123823
AT1G59910	1.87456	9.16418e-19
AT1G59940	-3.02798	4.79131e-06
AT1G59950	5.15835	4.09685e-10
AT1G59960	0.779352	0.000467248
AT1G59980	-1.21358	0.00369589
AT1G60000	-0.758541	3.99259e-06
AT1G60030	1.36733	0.0100282
AT1G60050	-2.64134	0.0183539
AT1G60090	-1.24311	0.0180266
AT1G60095	-2.04863	0.00502378
AT1G60140	0.981325	2.57121e-10
AT1G60270	-1.74536	0.0235643
AT1G60390	-0.942629	0.0093954
AT1G60420	0.936104	0.00142838
AT1G60440	1.17477	0.00347783
AT1G60450	4.12668	9.26766e-09
AT1G60550	-0.955972	6.48198e-07
AT1G60600	-0.908159	9.75871e-05
AT1G60610	1.61173	1.91003e-21
AT1G60640	-0.819847	0.0152385
AT1G60730	3.11417	1.0878e-27
AT1G60800	-0.889103	2.35188e-05
AT1G60810	-1.03697	8.22001e-05
AT1G60860	-0.888476	0.000518079
AT1G60940	0.566578	0.00342587
AT1G60950	-1.6375	3.17478e-09
AT1G61050	-2.06219	5.4406e-06
AT1G61080	2.73904	1.25603e-12
AT1G61120	5.51439	2.71315e-10
AT1G61140	0.683833	0.00170366
AT1G61215	1.25827	0.000672332
AT1G61250	1.35548	1.3373e-15
AT1G61300	-1.09556	0.0115572
AT1G61340	3.20475	6.10589e-19
AT1G61360	3.91879	1.31887e-62
AT1G61370	2.56182	5.32555e-23
AT1G61380	1.36706	4.3502e-08
AT1G61400	3.01965	8.23888e-10
AT1G61415	2.19872	0.0484479
AT1G61430	1.03074	0.0176003
AT1G61440	3.85282	1.59791e-13
AT1G61520	-1.36217	4.57912e-12
AT1G61550	3.99645	3.53693e-16
AT1G61560	2.31118	0.00590816
AT1G61610	5.12026	8.8588e-13
AT1G61640	0.684869	0.0355193
AT1G61660	0.871122	0.00520943
AT1G61690	0.625813	0.000564447
AT1G61750	2.14686	0.000731686
AT1G61790	0.646333	0.00323319
AT1G61795	-0.965773	0.0445942
AT1G61800	2.4201	0.00258308
AT1G61810	3.17503	1.50976e-38
AT1G61820	3.46132	3.3405e-26
AT1G61840	-1.72142	0.00180675
AT1G62020	0.614945	0.000207804
AT1G62120	-1.16444	0.0140843
AT1G62200	1.40642	0.000777725
AT1G62250	-0.650809	0.00985791
AT1G62290	-1.53176	0.00125249
AT1G62300	3.52515	2.86654e-50
AT1G62305	1.44986	2.03907e-10
AT1G62330	-1.15164	1.2682e-08
AT1G62380	1.17684	8.52334e-05
AT1G62420	4.25422	2.35192e-33
AT1G62422	2.10318	6.33304e-23
AT1G62440	1.43151	6.2035e-19
AT1G62570	1.42884	9.60359e-18
AT1G62580	2.47279	2.05471e-05
AT1G62630	-1.58535	1.40333e-06
AT1G62640	-0.63313	0.0435892
AT1G62660	-0.853403	0.044229
AT1G62740	0.669422	0.0013491
AT1G62750	-1.09848	1.41669e-09
AT1G62760	3.33912	1.79019e-15
AT1G62780	-0.872841	0.00140461
AT1G62800	0.984518	0.0250983
AT1G62810	0.412386	0.0287669
AT1G62840	2.07607	0.00415895
AT1G62975	-1.67682	0.000154123
AT1G62980	-2.78527	1.61918e-07
AT1G63090	2.22149	7.29868e-37
AT1G63180	0.830831	0.00100524
AT1G63240	-0.931567	0.00101208
AT1G63245	1.5771	0.00295318
AT1G63350	1.90682	3.8095e-08
AT1G63440	0.970191	0.00477256
AT1G63470	-1.0462	0.000299113
AT1G63550	3.13954	0.00110534
AT1G63570	1.71537	0.0169365
AT1G63580	2.12261	0.000117696
AT1G63590	5.49857	3.6396e-10
AT1G63650	-1.7083	0.00084268
AT1G63680	-0.973787	0.000159186
AT1G63720	2.28662	3.36959e-21
AT1G63740	0.700367	0.00737728
AT1G63750	1.08603	2.74631e-06
AT1G63810	-0.569173	0.0466512
AT1G63840	1.89095	1.12291e-09
AT1G63850	-0.856082	0.0409289
AT1G63860	0.89036	0.00254312
AT1G64000	-2.0164	0.0231807
AT1G64040	0.668665	0.000732328
AT1G64065	4.36908	5.90129e-71
AT1G64140	0.471132	0.00459521
AT1G64150	-0.785255	0.0482814
AT1G64160	6.85444	5.62993e-42
AT1G64185	-1.5837	0.00502378
AT1G64220	-1.19902	0.00410085
AT1G64280	1.15284	9.42128e-10
AT1G64330	-0.557511	0.032586
AT1G64355	-0.642108	0.00355628
AT1G64360	1.8925	0.0125071
AT1G64380	-0.899834	0.0220287
AT1G64400	3.4102	4.81043e-49
AT1G64405	2.27885	1.09192e-05
AT1G64430	-0.606461	0.00128259
AT1G64450	-0.861731	0.0243552
AT1G64460	0.93306	5.19311e-05
AT1G64480	-2.67564	0.00473223
AT1G64510	-0.878576	1.72309e-05
AT1G64520	0.420423	0.0154765
AT1G64590	-4.68851	2.27903e-25
AT1G64610	2.51233	9.41242e-14
AT1G64640	-0.49251	0.0316979
AT1G64650	-0.52018	0.00128416
AT1G64660	2.29423	5.29583e-31
AT1G64680	-1.38816	5.54248e-15
AT1G64700	1.87376	1.44413e-06
AT1G64710	1.21277	3.73952e-16
AT1G64740	0.848954	0.00380154
AT1G64770	-0.973832	0.00313377
AT1G64780	-1.87171	9.66333e-05
AT1G64900	0.871936	0.00286543
AT1G64950	0.918372	0.020344
AT1G65010	-0.487856	0.014414
AT1G65020	0.866441	0.00144178
AT1G65030	-0.532326	0.0475204
AT1G65040	1.79323	2.75053e-07
AT1G65060	-1.34495	0.00125965
AT1G65070	-0.608987	0.0470656
AT1G65120	-1.79639	0.0150221
AT1G65190	-0.592119	0.0315498
AT1G65230	-1.57154	3.71673e-21
AT1G65240	2.39171	5.04969e-06
AT1G65250	1.50699	0.00186843
AT1G65260	-0.579777	0.00967714
AT1G65295	-0.875262	0.0075188
AT1G65340	-2.02054	0.00124531
AT1G65370	-0.873878	0.0368854
AT1G65390	-1.86796	2.85366e-07
AT1G65430	0.536251	0.0282752
AT1G65481	1.57292	0.000628099
AT1G65484	2.11983	0.00116098
AT1G65486	0.940042	0.0108613
AT1G65490	2.85773	2.6504e-05
AT1G65500	2.69472	2.30915e-06
AT1G65520	0.953637	0.000589994
AT1G65540	0.942706	1.67615e-06
AT1G65580	0.666231	0.00113081
AT1G65610	0.826049	0.0244612
AT1G65680	3.17952	0.00350913
AT1G65690	2.60329	9.9315e-09
AT1G65720	0.681311	0.00160605
AT1G65730	0.937007	0.00690792
AT1G65820	1.56053	5.7988e-24
AT1G65845	1.35957	3.98004e-06
AT1G65860	3.7808	2.11466e-18
AT1G65900	-1.35759	0.0484084
AT1G65930	0.380438	0.048443
AT1G65970	3.16558	1.37157e-18
AT1G65980	0.602229	0.0180362
AT1G66050	1.5925	0.000526064
AT1G66090	5.07742	7.14846e-88
AT1G66100	-2.51323	1.0551e-30
AT1G66130	-1.05739	4.11993e-05
AT1G66160	2.80061	6.39391e-28
AT1G66180	2.26452	1.77251e-12
AT1G66340	1.03999	4.26867e-06
AT1G66400	1.24424	0.00525759
AT1G66430	-0.79732	4.13043e-05
AT1G66465	3.46404	1.05937e-06
AT1G66480	2.57187	1.31298e-48
AT1G66500	1.79208	1.5738e-09
AT1G66550	2.61139	0.0215024
AT1G66570	6.62925	6.09862e-17
AT1G66580	1.8226	1.67472e-20
AT1G66590	1.68676	2.51976e-06
AT1G66600	2.09187	0.00200872
AT1G66680	0.795538	7.15936e-06
AT1G66690	2.93291	1.54059e-06
AT1G66700	8.96734	1.16531e-211
AT1G66760	2.28435	1.8888e-28
AT1G66780	2.69342	0.00056189
AT1G66820	-1.35975	9.57285e-05
AT1G66830	3.06986	1.17624e-12
AT1G66880	3.39142	1.69567e-63
AT1G66920	2.74487	3.36778e-21
AT1G67000	7.20236	2.6729e-21
AT1G67030	-0.969187	0.0252412
AT1G67050	1.44258	1.7405e-07
AT1G67060	1.22336	2.96924e-05
AT1G67070	2.61671	5.09395e-07
AT1G67090	-1.64413	1.78889e-13
AT1G67160	2.65973	0.0187569
AT1G67230	0.492415	0.0214471
AT1G67270	2.30977	0.035188
AT1G67325	0.542681	0.00171611
AT1G67360	1.13502	0.00578184
AT1G67400	-0.767948	0.0256539
AT1G67430	-0.725027	0.00223274
AT1G67470	1.62002	5.37222e-08
AT1G67520	2.15416	0.035132
AT1G67550	-0.649873	0.0135495
AT1G67560	1.07597	8.7602e-07
AT1G67590	-1.02163	0.00618442
AT1G67700	-0.989943	1.43687e-09
AT1G67710	-0.902459	0.00698157
AT1G67740	-0.892275	0.00233637
AT1G67750	-1.43128	0.000640289
AT1G67810	1.77269	1.38558e-28
AT1G67830	-1.079	6.16507e-06
AT1G67840	-0.561457	0.0252714
AT1G67850	1.836	1.01251e-18
AT1G67865	2.70097	0.00201927
AT1G67920	2.7309	8.33364e-09
AT1G67930	0.497231	0.00777984
AT1G67960	0.864878	0.000338057
AT1G67970	1.3052	1.98315e-05
AT1G67980	7.77151	8.55996e-101
AT1G68010	-1.46024	2.47386e-12
AT1G68050	-0.714973	0.00834815
AT1G68140	0.491321	0.0218208
AT1G68220	-0.945075	0.000978284
AT1G68300	0.808042	0.00776996
AT1G68310	0.574166	0.013864
AT1G68320	2.01986	0.00432172
AT1G68340	2.38868	1.30452e-10
AT1G68370	0.642327	0.0014845
AT1G68380	2.40651	0.00629925
AT1G68390	4.60103	1.6599e-47
AT1G68400	-0.422387	0.0226649
AT1G68410	0.828731	1.01493e-06
AT1G68440	0.690904	0.0214131
AT1G68450	4.64498	2.17315e-50
AT1G68520	-0.949065	0.00400293
AT1G68550	-0.896419	0.00320999
AT1G68590	-1.01736	0.000543648
AT1G68620	3.89095	4.71966e-23
AT1G68630	7.60034	2.55806e-29
AT1G68660	-0.608205	0.0293909
AT1G68690	2.08293	1.70056e-13
AT1G68740	1.06909	0.0447345
AT1G68765	3.87988	1.82931e-05
AT1G68780	-1.00905	0.000618037
AT1G68810	-0.702011	0.0212323
AT1G68870	-1.64874	0.0239107
AT1G68890	-1.20534	0.00867226
AT1G68910	0.887585	0.00023399
AT1G68935	-1.51479	0.0451432
AT1G69040	-0.942436	0.000113961
AT1G69080	-1.4029	0.0104868
AT1G69200	-0.748241	0.0109979
AT1G69240	-2.14138	0.00136803
AT1G69270	1.053	5.09487e-06
AT1G69340	0.492497	0.0170574
AT1G69370	0.863364	0.00365356
AT1G69410	1.19552	1.07564e-14
AT1G69420	-0.79377	0.000292976
AT1G69480	1.72531	3.34972e-06
AT1G69490	2.46096	3.76105e-11
AT1G69523	-1.70203	0.00601189
AT1G69526	-1.39292	0.0014441
AT1G69530	1.58282	1.93203e-06
AT1G69570	1.34985	9.99694e-05
AT1G69680	0.92031	0.0145181
AT1G69700	-0.748566	0.00192932
AT1G69720	2.14496	0.0387472
AT1G69730	1.40327	0.000112878
AT1G69750	1.12969	5.32699e-05
AT1G69790	1.94144	2.17365e-05
AT1G69840	0.968391	1.77863e-05
AT1G69870	2.25907	2.76124e-25
AT1G69880	5.12135	8.32659e-26
AT1G69890	1.99742	1.67279e-15
AT1G69900	2.24664	6.34605e-10
AT1G69920	6.93404	4.44377e-25
AT1G69930	7.6665	4.40109e-169
AT1G69935	-0.626475	0.0272349
AT1G69960	0.475063	0.00401963
AT1G70000	1.13767	8.89646e-08
AT1G70070	-0.565227	0.0136879
AT1G70090	-0.417637	0.0257057
AT1G70100	-0.568625	0.0383179
AT1G70130	3.13132	0.000158178
AT1G70140	2.40305	2.83801e-24
AT1G70170	3.10053	1.47054e-22
AT1G70210	-0.754021	0.0119282
AT1G70260	-1.73592	0.0213619
AT1G70280	-0.66689	0.011475
AT1G70300	0.842964	0.00919636
AT1G70310	-0.751565	7.26868e-05
AT1G70340	-0.910528	0.0247941
AT1G70410	-0.957408	8.58922e-11
AT1G70420	3.03386	1.84293e-26
AT1G70440	2.8053	0.000233468
AT1G70490	1.63421	5.91729e-14
AT1G70580	-1.0741	0.000608301
AT1G70590	0.717754	0.00553233
AT1G70600	-0.579195	0.0486396
AT1G70670	1.66518	2.149e-06
AT1G70700	1.42068	0.000146138
AT1G70740	1.34712	1.33903e-11
AT1G70750	1.2034	4.39699e-05
AT1G70760	-1.6471	1.42473e-18
AT1G70800	1.02716	0.0323561
AT1G70810	2.42549	7.18862e-11
AT1G70820	-1.30438	4.73911e-06
AT1G70840	-3.20598	0.00245881
AT1G70850	-1.99971	1.46896e-07
AT1G70860	-2.08248	0.0125225
AT1G70890	-1.8068	2.66387e-11
AT1G70895	-0.792735	0.017418
AT1G70900	-0.926054	0.0117475
AT1G70920	4.13939	2.05484e-11
AT1G70940	0.70494	0.000116488
AT1G70980	1.22217	3.99197e-07
AT1G71000	-2.49977	0.00245704
AT1G71040	1.72992	1.27192e-08
AT1G71100	0.891637	0.0087893
AT1G71140	3.79206	6.10143e-44
AT1G71190	0.821649	0.000817984
AT1G71220	0.990662	0.000136934
AT1G71250	-2.31744	0.0395632
AT1G71280	2.52438	0.00999665
AT1G71340	-1.02476	4.80491e-05
AT1G71400	0.862338	0.00979115
AT1G71480	-0.888652	0.00804456
AT1G71500	-1.3076	6.72184e-12
AT1G71520	4.60545	2.38752e-17
AT1G71530	-1.1396	0.00689301
AT1G71695	-1.12178	1.88437e-19
AT1G71697	1.57833	7.29024e-07
AT1G71720	-1.03267	0.0001748
AT1G71790	-0.969318	0.0385139
AT1G71810	-0.738498	0.040555
AT1G71820	0.711757	1.68053e-05
AT1G71860	0.703278	0.000816439
AT1G71890	-1.89826	0.0163678
AT1G71940	0.778373	0.00200496
AT1G71960	-0.556611	0.0376778
AT1G71990	-0.88972	0.0256293
AT1G72030	-1.30846	0.000483343
AT1G72040	-0.765234	0.00627662
AT1G72060	3.1147	2.33925e-17
AT1G72120	1.74198	2.50771e-06
AT1G72125	-1.84136	0.0153578
AT1G72200	-1.5706	0.00138809
AT1G72230	-1.45066	3.15434e-05
AT1G72280	3.28694	1.24309e-28
AT1G72300	0.617155	0.0288159
AT1G72310	-0.766062	0.00360355
AT1G72330	0.691269	0.00324061
AT1G72360	0.946383	0.0369276
AT1G72370	-0.78807	0.00105759
AT1G72410	-0.513266	0.0303688
AT1G72416	-1.13794	1.72309e-05
AT1G72450	2.29666	1.82033e-47
AT1G72510	-1.01418	5.10634e-07
AT1G72520	6.5171	1.07313e-70
AT1G72540	3.85666	9.75218e-10
AT1G72570	-1.88026	0.0299713
AT1G72600	-0.76199	0.0224203
AT1G72610	-2.27793	1.5508e-14
AT1G72640	-1.24185	4.12383e-07
AT1G72645	-1.4094	0.00218054
AT1G72680	1.7086	3.07805e-16
AT1G72730	-0.962606	0.00229142
AT1G72770	0.962884	1.00723e-05
AT1G72800	0.798175	0.0477059
AT1G72820	-0.595965	0.00250631
AT1G72860	-1.52995	0.0101973
AT1G72900	3.21392	2.82794e-13
AT1G72910	2.08867	0.00326589
AT1G72920	4.28727	1.12777e-66
AT1G72930	0.90249	3.83575e-07
AT1G72940	2.47011	5.28087e-35
AT1G73000	-2.51164	0.00348052
AT1G73010	4.30172	2.81732e-35
AT1G73030	0.596951	0.00169121
AT1G73060	-0.54506	0.00132851
AT1G73080	1.54541	1.51999e-20
AT1G73090	-0.856293	0.0306876
AT1G73110	-0.901052	0.0171977
AT1G73120	0.95154	1.14813e-08
AT1G73170	-0.766529	0.00178492
AT1G73200	0.456262	0.0194029
AT1G73260	2.29599	6.03447e-18
AT1G73290	-2.58237	0.0135707
AT1G73330	-2.62045	1.41843e-08
AT1G73360	-1.5206	0.0234608
AT1G73370	0.888297	0.0283903
AT1G73480	1.71735	3.67905e-11
AT1G73500	1.66806	1.65912e-08
AT1G73540	2.19419	4.94e-28
AT1G73580	-2.55519	4.08238e-05
AT1G73600	-1.86754	2.81455e-06
AT1G73610	4.44178	4.9948e-06
AT1G73620	-1.69367	5.06363e-09
AT1G73630	-1.28696	0.0212511
AT1G73655	-0.894119	5.79077e-06
AT1G73730	1.17189	6.44359e-09
AT1G73740	1.57336	1.01243e-16
AT1G73780	-2.59841	0.00154192
AT1G73805	2.34761	9.47487e-15
AT1G73810	2.84894	5.31172e-18
AT1G73860	-1.80899	0.023533
AT1G73880	0.917651	0.00175367
AT1G73885	-1.02752	0.000181458
AT1G73920	0.695246	0.00197529
AT1G73965	2.63494	0.000687362
AT1G74000	1.58797	3.20888e-07
AT1G74010	2.50479	4.12072e-23
AT1G74020	1.1458	2.76544e-07
AT1G74055	1.19359	0.0131791
AT1G74070	-0.964344	0.000367056
AT1G74080	6.4973	7.46236e-159
AT1G74090	2.08155	1.81291e-26
AT1G74100	3.27466	7.25297e-95
AT1G74160	-0.547006	0.0335289
AT1G74190	4.79523	2.76544e-07
AT1G74330	1.15431	2.22924e-06
AT1G74340	0.741878	0.0138392
AT1G74360	4.70158	3.30562e-177
AT1G74370	-1.03601	0.000485051
AT1G74440	1.23414	0.0111601
AT1G74450	1.37081	0.00187108
AT1G74460	-1.78265	0.000284631
AT1G74500	-2.74542	2.43291e-11
AT1G74590	4.83774	3.28023e-55
AT1G74640	0.543258	0.0176361
AT1G74650	2.11202	0.000140048
AT1G74670	-1.05825	0.0249581
AT1G74690	-0.578271	0.00217938
AT1G74710	1.33189	2.1551e-07
AT1G74730	-1.52661	1.03681e-10
AT1G74800	-0.529017	0.0485402
AT1G74850	-0.988621	2.73004e-05
AT1G74880	-0.669492	0.0127045
AT1G74910	-0.46353	0.0344771
AT1G74940	-0.794228	0.000540478
AT1G74950	0.669828	0.00946989
AT1G74970	-0.847238	0.000264885
AT1G75000	5.51247	7.01945e-39
AT1G75020	1.40071	5.4466e-12
AT1G75040	4.3247	3.32679e-15
AT1G75140	-0.738678	0.00109747
AT1G75160	-1.91487	0.0348968
AT1G75170	1.61354	1.2892e-07
AT1G75240	-1.20973	0.00144511
AT1G75290	1.85323	0.00578184
AT1G75350	-0.91179	6.21759e-05
AT1G75380	0.357611	0.0235797
AT1G75400	0.579116	0.00255142
AT1G75410	0.427375	0.0452421
AT1G75440	0.753674	0.0114774
AT1G75450	2.17548	1.53141e-05
AT1G75460	-1.16224	0.000138071
AT1G75490	1.27982	0.000913912
AT1G75510	0.55476	0.0383242
AT1G75520	1.4169	0.0107873
AT1G75680	-0.589565	0.000236052
AT1G75690	-1.62319	9.15661e-15
AT1G75710	-0.791702	0.0066911
AT1G75730	-0.809965	0.0018444
AT1G75750	-2.42505	9.93683e-15
AT1G75780	-0.921134	0.000820023
AT1G75810	0.811246	0.00326341
AT1G75820	-0.624481	0.000685577
AT1G75830	2.58653	0.00100636
AT1G76040	1.23133	4.43467e-06
AT1G76070	3.30476	2.7147e-47
AT1G76100	-0.74321	0.034578
AT1G76110	-1.45141	0.000640246
AT1G76130	1.81342	8.25174e-12
AT1G76140	0.456381	0.0160043
AT1G76150	1.15002	2.36494e-16
AT1G76180	0.486558	0.0420835
AT1G76250	0.784665	0.0495178
AT1G76390	1.22945	5.13153e-10
AT1G76410	1.62937	8.71956e-07
AT1G76450	-0.668138	0.000506584
AT1G76470	2.05571	0.00138265
AT1G76530	-2.28472	0.0479647
AT1G76540	-0.630977	0.0126566
AT1G76570	-0.818601	0.040287
AT1G76590	0.933887	0.0102557
AT1G76600	2.39449	9.39536e-12
AT1G76640	3.39999	8.13053e-08
AT1G76650	3.48785	1.34898e-23
AT1G76700	1.52556	9.68398e-22
AT1G76800	-1.5872	0.0233577
AT1G76900	0.548261	0.00660087
AT1G76920	0.531623	0.0491619
AT1G76930	3.47677	8.97268e-47
AT1G76960	2.08647	0.00659346
AT1G76970	1.98859	6.59057e-08
AT1G76980	1.03857	0.0110887
AT1G76990	-0.605602	5.08051e-05
AT1G77000	0.944123	0.00162155
AT1G77030	-0.563165	0.0173446
AT1G77090	-1.22752	2.73082e-07
AT1G77120	2.37874	6.36743e-19
AT1G77122	-0.702396	0.00815758
AT1G77140	0.48219	0.0299585
AT1G77210	1.10163	0.00421718
AT1G77220	0.915919	0.00171142
AT1G77260	0.624796	0.00986476
AT1G77280	0.920202	0.00327385
AT1G77330	-0.937577	0.0354672
AT1G77360	1.55872	9.60662e-05
AT1G77370	1.05445	0.000145036
AT1G77380	2.06515	2.59933e-14
AT1G77420	0.70553	0.00235852
AT1G77440	0.490072	0.016331
AT1G77490	-0.920513	5.35537e-05
AT1G77500	1.30256	4.87103e-11
AT1G77510	2.37624	1.73438e-24
AT1G77520	-2.44642	0.0164955
AT1G77580	-0.949007	0.000221552
AT1G77660	1.5244	4.15613e-14
AT1G77670	0.624733	0.00936141
AT1G77710	0.554471	0.0201342
AT1G77760	3.23554	1.4607e-25
AT1G77770	0.581591	0.00624931
AT1G77810	0.992979	0.000450389
AT1G77855	-0.904881	0.0210329
AT1G77890	1.15749	0.000657574
AT1G77920	0.768002	0.0157362
AT1G78010	-0.930776	4.06389e-05
AT1G78020	-1.46699	4.49188e-12
AT1G78060	-0.605088	0.00310068
AT1G78070	0.602508	0.048045
AT1G78120	-1.18863	0.0320997
AT1G78170	-1.07577	1.11895e-05
AT1G78180	-1.2589	3.32002e-06
AT1G78210	1.67922	1.23195e-12
AT1G78260	-0.795042	0.000150224
AT1G78280	1.40196	3.17148e-20
AT1G78290	1.79467	2.69444e-16
AT1G78410	5.04421	3.51493e-29
AT1G78450	-1.91058	4.53589e-07
AT1G78490	0.646616	0.0117001
AT1G78520	-2.42353	0.0210927
AT1G78580	-0.676845	0.00101842
AT1G78630	-0.860756	3.92054e-06
AT1G78660	0.516499	0.00152155
AT1G78680	-0.530295	0.0034681
AT1G78820	-0.627294	0.00254718
AT1G78830	2.29003	1.09192e-09
AT1G78850	3.39794	3.09002e-42
AT1G78860	1.07758	0.00214968
AT1G78870	0.454638	0.0152555
AT1G78895	0.614024	0.0202468
AT1G78920	1.00923	5.68832e-12
AT1G78930	-0.9688	0.0182405
AT1G78990	-2.97759	1.16692e-10
AT1G78995	-1.89079	9.0768e-15
AT1G79030	-1.02151	0.00597728
AT1G79040	-1.34973	2.78424e-10
AT1G79060	-0.792667	0.0280513
AT1G79110	-1.14973	7.05614e-05
AT1G79150	-0.877038	0.000217363
AT1G79160	0.853708	4.1706e-06
AT1G79320	-2.27078	0.000367689
AT1G79360	1.55264	3.20247e-05
AT1G79450	0.792646	0.0148189
AT1G79460	-1.18688	0.00181544
AT1G79470	-0.702229	0.034542
AT1G79500	-1.08979	7.76643e-07
AT1G79550	0.662969	0.00473642
AT1G79560	-0.61634	0.0139962
AT1G79670	0.976461	4.57107e-06
AT1G79680	10.3069	5.30537e-67
AT1G79690	1.01637	2.0359e-06
AT1G79700	-0.650839	0.0432262
AT1G79760	-1.1223	0.00649997
AT1G79790	-0.894135	4.52976e-05
AT1G79840	-1.0701	0.0104002
AT1G79850	-1.03395	0.000278017
AT1G79860	-2.15111	0.0115254
AT1G79870	-0.357622	0.045312
AT1G79880	-0.830851	0.00848449
AT1G79920	0.565669	0.00759044
AT1G80030	-0.580451	0.0075188
AT1G80050	-1.73045	2.69017e-05
AT1G80110	1.00379	8.34202e-05
AT1G80120	-1.56168	0.000408268
AT1G80130	1.29158	0.0328343
AT1G80160	4.51188	6.51692e-29
AT1G80190	0.807468	0.0105381
AT1G80240	2.03436	1.39981e-11
AT1G80300	2.22696	8.9309e-23
AT1G80340	-2.57791	2.68661e-05
AT1G80360	0.618794	0.0307252
AT1G80370	-0.794775	0.011043
AT1G80440	1.20132	0.0036412
AT1G80450	2.07362	2.6751e-08
AT1G80460	0.737217	0.00126593
AT1G80480	-0.468343	0.00547562
AT1G80510	0.892504	0.00190313
AT1G80520	1.71385	9.17468e-05
AT1G80540	-2.17232	0.0339545
AT1G80590	3.33013	4.11232e-05
AT1G80610	0.784733	0.0081469
AT1G80640	-1.35934	6.47527e-12
AT1G80650	-0.745849	0.0131694
AT1G80670	0.572062	0.00371606
AT1G80690	-1.72821	0.000627683
AT1G80750	-0.534724	0.00636934
AT1G80820	3.51122	5.12314e-21
AT1G80840	3.34144	4.77292e-55
AT1G80920	0.771165	0.00818813
AT1G80950	0.451236	0.034224
AT2G01110	-0.467354	0.00874767
AT2G01180	2.10239	2.74225e-36
AT2G01190	0.481122	0.0228607
AT2G01250	-0.519282	0.0441219
AT2G01290	-0.945916	0.000411505
AT2G01300	4.23302	9.0607e-28
AT2G01340	2.32983	5.11144e-20
AT2G01350	0.411633	0.0208363
AT2G01379	9.14918	2.75984e-41
AT2G01410	0.579217	0.00706672
AT2G01470	0.612258	0.00921977
[truncated: 5,507 more rows]

## Sheet: DEGs_10Days
gene ID	log2(FC)	P-adj
AT1G01010	0.876737	5.31053e-05
AT1G01040	-0.447811	0.00561476
AT1G01090	-0.439598	0.0114798
AT1G01170	-0.720419	0.00115915
AT1G01180	0.558257	0.000415546
AT1G01190	-2.29161	2.28244e-07
AT1G01210	-0.876579	0.000240577
AT1G01220	0.404924	0.0106867
AT1G01240	0.617128	0.000404308
AT1G01320	-0.699091	0.000154196
AT1G01340	0.715235	0.0278974
AT1G01370	1.18086	0.00968946
AT1G01470	0.682054	7.86822e-05
AT1G01480	2.26854	0.000817507
AT1G01490	0.723814	0.00021649
AT1G01500	-0.372038	0.0121906
AT1G01510	0.324312	0.0291448
AT1G01560	2.30161	1.60034e-06
AT1G01580	2.39457	6.37613e-08
AT1G01600	1.23782	4.47995e-05
AT1G01620	-0.760863	0.00236472
AT1G01650	0.413134	0.0359512
AT1G01670	0.761659	0.0338744
AT1G01680	2.14311	3.62073e-06
AT1G01710	0.411226	0.0127512
AT1G01720	0.668515	0.00313852
AT1G01730	0.63899	5.84362e-06
AT1G01790	-1.04252	2.33343e-05
AT1G01800	0.430195	0.00467946
AT1G01830	0.379944	0.027161
AT1G01860	-0.879683	4.02795e-05
AT1G01920	-0.502024	0.00810305
AT1G01970	-0.776108	0.00024994
AT1G02010	-0.647817	0.026141
AT1G02050	-0.661526	0.00934935
AT1G02060	-0.807681	9.48115e-06
AT1G02065	1.40729	0.0342308
AT1G02150	-0.519686	0.00128729
AT1G02170	1.20868	5.15121e-09
AT1G02205	1.97445	7.47967e-08
AT1G02220	2.08027	8.99395e-06
AT1G02230	1.87465	3.41487e-07
AT1G02280	-0.673078	0.00413286
AT1G02290	-0.581676	0.000576292
AT1G02300	-0.649494	0.000106407
AT1G02360	2.47664	5.1841e-11
AT1G02370	-0.756101	0.000113526
AT1G02390	2.27965	9.07093e-06
AT1G02400	1.30147	8.19291e-06
AT1G02405	1.65368	0.00462102
AT1G02430	1.18844	0.0443238
AT1G02460	1.54195	2.14111e-05
AT1G02470	3.11914	5.19714e-19
AT1G02500	1.03587	7.44892e-13
AT1G02520	0.882438	0.0410563
AT1G02580	2.24321	5.14615e-06
AT1G02620	-1.39824	2.08188e-06
AT1G02650	-0.893106	0.00929381
AT1G02730	1.2686	8.80734e-06
AT1G02810	-1.08906	5.56047e-05
AT1G02816	0.48054	0.0152134
AT1G02850	0.975393	3.39399e-07
AT1G02870	-0.535595	0.028121
AT1G02880	0.510043	0.0224006
AT1G02910	-0.627532	0.000675857
AT1G02920	2.47649	4.44522e-07
AT1G02930	2.28364	0.000584547
AT1G03000	-0.443051	0.00153643
AT1G03055	-1.34555	0.00256732
AT1G03060	0.628945	5.81399e-05
AT1G03090	-0.602352	0.00420725
AT1G03110	-0.444864	0.0327049
AT1G03130	-1.1222	2.57998e-07
AT1G03160	-0.448996	0.011167
AT1G03220	1.85531	2.44048e-07
AT1G03230	1.38902	1.3194e-11
AT1G03290	0.754639	0.000505038
AT1G03300	-0.769005	0.0104175
AT1G03310	-0.588955	0.00215606
AT1G03370	0.844509	0.000626487
AT1G03380	0.446706	0.00393305
AT1G03410	-1.03512	1.60824e-07
AT1G03430	-0.411454	0.0392782
AT1G03457	-0.363194	0.0240429
AT1G03495	2.00752	0.000131511
AT1G03520	-0.553424	0.0154444
AT1G03530	-0.588405	0.0123111
AT1G03540	-0.822534	0.0318355
AT1G03600	-1.09991	9.85853e-05
AT1G03630	-1.37969	1.45512e-06
AT1G03660	1.36615	0.0229971
AT1G03680	-1.06382	5.11506e-07
AT1G03740	1.01744	2.90544e-08
AT1G03760	-0.424376	0.0388474
AT1G03770	0.695695	0.0105249
AT1G03780	1.31217	0.000335403
AT1G03800	1.65663	2.13907e-05
AT1G03820	1.05956	0.000606289
AT1G03840	-1.1692	0.000540093
AT1G03850	1.32242	2.12643e-11
AT1G03870	-0.390491	0.0375286
AT1G03900	0.607095	7.78929e-05
AT1G03905	1.08737	0.000145705
AT1G03940	1.19575	0.004259
AT1G03950	0.524281	0.00172897
AT1G03960	-0.503987	0.0113815
AT1G03990	3.86548	9.8279e-10
AT1G04020	1.33451	0.00183527
AT1G04040	1.03716	2.97721e-06
AT1G04100	2.05781	4.0211e-11
AT1G04110	1.21005	0.00638065
AT1G04120	0.652489	4.75221e-07
AT1G04130	-0.75201	0.00251293
AT1G04160	0.888309	0.00639792
AT1G04200	0.988944	2.99481e-05
AT1G04240	-1.52552	1.58552e-08
AT1G04250	-0.47382	0.0306363
AT1G04350	-1.18107	4.676e-05
AT1G04390	-0.471652	0.0335062
AT1G04420	-0.533615	0.0108684
AT1G04440	0.797312	3.83897e-06
AT1G04530	-0.570591	0.0010873
AT1G04550	-0.752213	3.60228e-05
AT1G04555	0.68541	0.00435144
AT1G04560	-1.93945	0.00369045
AT1G04580	2.51541	0.000128447
AT1G04620	-0.698985	0.00402899
AT1G04640	-1.28065	2.42245e-05
AT1G04730	1.56005	6.93841e-07
AT1G04770	-1.38932	1.21946e-05
AT1G04780	0.438011	0.0141018
AT1G04820	0.490607	0.0338729
AT1G04850	0.626623	7.20563e-07
AT1G04880	-1.92819	0.00300854
AT1G04945	-0.652364	0.00241712
AT1G04950	-0.436112	0.0158407
AT1G04960	0.590303	0.021454
AT1G04970	0.531734	0.0242432
AT1G04980	2.38993	9.1501e-12
AT1G04990	1.36908	1.48061e-10
AT1G05000	0.771871	0.0323719
AT1G05100	1.97801	0.00166119
AT1G05140	-0.805936	1.69144e-06
AT1G05160	-0.481818	0.0456645
AT1G05170	0.374364	0.0402355
AT1G05190	-1.09285	9.82414e-09
AT1G05200	-0.760324	0.000570474
AT1G05205	0.647651	0.0236025
AT1G05280	1.38283	0.0266746
AT1G05350	0.439563	0.0173121
AT1G05385	-1.28963	2.62812e-06
AT1G05450	0.93234	0.00570587
AT1G05460	-0.532967	0.011694
AT1G05575	1.02831	0.00237293
AT1G05590	-0.730761	2.25612e-05
AT1G05600	-1.02497	0.000121514
AT1G05620	1.69635	3.4628e-09
AT1G05670	-0.618388	0.00797018
AT1G05675	2.98944	3.73761e-15
AT1G05680	1.31228	0.00113345
AT1G05690	-0.651666	0.0453238
AT1G05710	0.859011	1.18697e-05
AT1G05720	0.367295	0.0314276
AT1G05800	2.45614	0.00218075
AT1G05805	-0.409354	0.0170193
AT1G05880	2.00747	0.000156901
AT1G05900	-0.6943	0.00746393
AT1G06000	0.969557	0.00285669
AT1G06040	-0.919792	3.68053e-05
AT1G06080	2.10849	1.55034e-08
AT1G06120	-2.22405	0.00125295
AT1G06135	2.67202	0.000143829
AT1G06137	4.25611	3.79725e-14
AT1G06160	2.98906	2.2972e-36
AT1G06180	2.44537	1.37791e-12
AT1G06190	-0.592876	0.00121489
AT1G06220	-0.461839	0.00704757
AT1G06240	-0.78604	0.00321743
AT1G06290	0.683375	0.000372858
AT1G06360	1.04179	0.00257529
AT1G06380	-0.744757	0.000738861
AT1G06460	-1.6042	2.38428e-13
AT1G06515	0.469479	0.00291678
AT1G06520	0.896167	0.00253674
AT1G06550	0.907632	1.62318e-08
AT1G06620	2.88026	6.26292e-26
AT1G06645	-0.696203	0.0134101
AT1G06660	1.0182	0.047401
AT1G06670	-0.500468	0.00126755
AT1G06680	-1.1358	7.97391e-06
AT1G06690	-1.07701	0.000148808
AT1G06700	-0.349601	0.0191568
AT1G06710	-0.914329	0.00334759
AT1G06720	-0.568352	0.011067
AT1G06760	0.425624	0.00580127
AT1G06790	-0.615153	0.0144492
AT1G06800	2.00832	2.68382e-14
AT1G06840	0.72118	0.00760147
AT1G06850	0.939853	1.33407e-05
AT1G06890	0.349754	0.00753892
AT1G06900	-0.316614	0.0269155
AT1G06950	-0.351314	0.0276613
AT1G06980	-1.54949	0.000945227
AT1G07000	1.71343	1.18415e-08
AT1G07010	-0.78883	0.00191907
AT1G07020	0.623311	0.000383859
AT1G07040	0.583631	0.00345904
AT1G07050	-1.46122	0.00306866
AT1G07090	0.484791	0.0123776
AT1G07110	-0.851771	1.64616e-05
AT1G07135	2.53533	5.76945e-11
AT1G07140	0.372888	0.015949
AT1G07160	1.7915	0.00184374
AT1G07180	-1.32879	9.07492e-05
AT1G07230	0.456571	0.0184081
AT1G07240	0.788217	4.43857e-07
AT1G07260	2.11321	1.13882e-08
AT1G07280	-0.545994	0.0137302
AT1G07320	-0.787014	6.81399e-06
AT1G07350	-0.871912	1.06678e-08
AT1G07370	1.47902	0.00297314
AT1G07400	-2.16199	0.0010873
AT1G07440	-1.10724	2.46343e-07
AT1G07450	-1.99541	1.12198e-06
AT1G07550	-2.38773	8.43128e-10
AT1G07560	-1.60411	8.04311e-10
AT1G07570	-0.388148	0.0465831
AT1G07590	1.61713	2.35127e-28
AT1G07610	1.94267	1.38788e-21
AT1G07620	1.56241	8.81406e-06
AT1G07630	0.524509	0.00975263
AT1G07670	0.917705	0.00049344
AT1G07750	0.404744	0.0485379
AT1G07780	-1.13958	1.02727e-06
AT1G07810	0.480813	0.00894313
AT1G07840	-0.599151	0.00117103
AT1G07880	1.38313	0.000200961
AT1G07890	0.57557	0.019147
AT1G07900	1.50262	0.00409539
AT1G07910	-0.419247	0.010949
AT1G07985	1.43722	0.00135643
AT1G08010	-0.324566	0.018071
AT1G08050	1.88139	1.35799e-07
AT1G08070	-0.992977	0.0169384
AT1G08080	2.3475	0.00353975
AT1G08090	-1.60777	5.53234e-05
AT1G08100	-3.56465	7.54882e-08
AT1G08110	-0.696222	4.4449e-06
AT1G08125	-0.423262	0.0158246
AT1G08250	0.849869	4.99315e-05
AT1G08260	0.439668	0.035973
AT1G08290	2.20139	7.30804e-08
AT1G08300	-0.83776	0.00601788
AT1G08315	1.31757	3.5148e-09
AT1G08320	0.41023	0.0422391
AT1G08380	-1.45397	5.86078e-09
AT1G08450	0.891909	1.16776e-06
AT1G08480	0.547064	0.000807466
AT1G08510	0.490299	0.0389899
AT1G08520	-0.388913	0.0116827
AT1G08540	-0.680294	0.00014992
AT1G08550	-1.55371	4.7091e-11
AT1G08560	1.26078	9.10981e-05
AT1G08610	-1.29652	6.54514e-06
AT1G08650	-0.904118	9.67438e-07
AT1G08720	0.532672	0.0144002
AT1G08800	0.907027	0.000225046
AT1G08810	-0.792451	0.00106836
AT1G08830	0.815834	0.0128915
AT1G08840	-0.91573	0.00435531
AT1G08845	-0.577738	0.0256816
AT1G08860	1.62858	0.0185937
AT1G08890	-0.700952	0.0165034
AT1G08910	0.756444	0.00268478
AT1G08920	0.654675	0.0477613
AT1G08940	2.18185	3.93367e-13
AT1G08980	-0.561116	0.000233049
AT1G09070	0.79778	0.000609107
AT1G09080	3.17558	4.39031e-05
AT1G09090	1.58354	8.76104e-06
AT1G09140	-0.357031	0.0228464
AT1G09155	1.28021	0.00818408
AT1G09180	2.97793	5.65014e-05
AT1G09200	1.24781	3.65123e-06
AT1G09210	1.42621	4.25292e-21
AT1G09230	-0.489774	0.00767727
AT1G09240	-1.00585	0.0096814
AT1G09310	0.950178	0.00341571
AT1G09340	-1.05365	0.000426803
AT1G09400	1.27596	0.0312186
AT1G09415	0.728836	0.000560028
AT1G09480	1.28414	4.37462e-06
AT1G09500	2.81823	4.31018e-10
AT1G09540	0.941321	0.0414608
AT1G09560	2.18762	1.69068e-16
AT1G09575	1.31579	0.000165554
AT1G09620	-0.480605	0.00177237
AT1G09630	1.21304	5.43084e-09
AT1G09660	-0.758542	0.00274764
AT1G09700	-0.41289	0.019646
AT1G09710	-0.870383	4.27959e-05
AT1G09740	1.1745	5.51237e-06
AT1G09780	0.800347	1.84141e-11
AT1G09794	0.819878	0.00781074
AT1G09795	-0.652579	4.79321e-05
AT1G09810	-0.514764	0.00197007
AT1G09815	0.406309	0.0207155
AT1G09900	-1.12846	3.42878e-10
AT1G09920	0.609668	0.00135899
AT1G09930	3.97332	3.00143e-11
AT1G09932	3.5255	1.40729e-21
AT1G09935	3.82581	1.06359e-11
AT1G09940	1.32939	4.12812e-07
AT1G09970	0.873676	8.03086e-09
AT1G09980	0.363434	0.0199284
AT1G10000	-1.56783	0.00819017
AT1G10040	1.45372	7.13573e-06
AT1G10090	-0.634917	2.74264e-05
AT1G10140	1.40585	1.30047e-11
AT1G10150	0.417943	0.0223843
AT1G10180	-0.410955	0.0127941
AT1G10200	-0.604734	1.5481e-05
AT1G10210	-0.436027	0.018425
AT1G10240	-0.43515	0.0314482
AT1G10290	0.691931	0.00159076
AT1G10340	0.791485	0.0369291
AT1G10360	-0.931378	0.0178106
AT1G10370	1.6054	0.000410007
AT1G10410	1.05168	5.9016e-07
AT1G10470	-0.637101	0.0317694
AT1G10490	-1.05172	3.29811e-05
AT1G10510	-0.428143	0.00837575
AT1G10540	1.37918	0.0307778
AT1G10550	1.03327	0.00822789
AT1G10585	1.42016	0.000276011
AT1G10600	-0.491122	0.00477224
AT1G10630	0.727645	6.27484e-07
AT1G10640	1.03166	0.030346
AT1G10650	0.623475	0.0375875
AT1G10657	-1.95661	2.55702e-08
AT1G10670	0.569009	0.000975814
AT1G10680	2.839	0.000176312
AT1G10690	1.17718	2.24304e-05
AT1G10700	2.17736	4.67308e-18
AT1G10720	0.325585	0.0389561
AT1G10740	0.45229	0.0115564
AT1G10760	-1.47377	9.97151e-27
AT1G10770	-1.61636	0.000198933
AT1G10910	-0.651174	0.000313159
AT1G10960	-0.905566	0.00129633
AT1G10970	1.34919	2.09815e-06
AT1G10990	1.71751	7.74842e-08
AT1G11000	0.515069	0.0429007
AT1G11050	1.14491	5.62319e-06
AT1G11070	-0.962972	0.03165
AT1G11090	0.620327	0.0148217
AT1G11100	0.922268	0.0029247
AT1G11130	-0.890732	3.8458e-06
AT1G11200	0.518578	0.0451743
AT1G11280	-0.655306	0.000108897
AT1G11310	1.06981	6.83102e-05
AT1G11330	1.24543	1.53169e-07
AT1G11360	-0.371828	0.0224511
AT1G11380	-1.0039	3.78706e-09
AT1G11440	0.534685	0.00581908
AT1G11460	-1.75936	0.000104754
AT1G11475	-0.480735	0.0425461
AT1G11480	0.426816	0.00274525
AT1G11530	-1.02993	4.44652e-07
AT1G11580	1.14349	6.67206e-05
AT1G11720	-0.973337	1.38504e-05
AT1G11750	-0.66922	1.37532e-05
AT1G11790	0.76117	0.000340576
AT1G11820	-1.02764	1.93379e-12
AT1G11850	1.40462	0.00163062
AT1G11860	-0.707402	0.00120855
AT1G11890	0.840184	0.000469307
AT1G11905	0.632852	0.00569818
AT1G11925	4.2185	1.85873e-08
AT1G11940	1.39437	2.59902e-08
AT1G11950	-0.967095	1.40587e-06
AT1G12000	0.702836	1.67062e-05
AT1G12010	-1.10521	0.000888863
AT1G12020	-1.35747	9.57003e-08
AT1G12030	3.8733	1.98591e-13
AT1G12090	-1.04357	5.36746e-07
AT1G12200	1.13049	1.08475e-07
AT1G12250	-1.12685	6.59299e-06
AT1G12300	-0.752292	0.00430308
AT1G12320	0.975212	8.09573e-05
AT1G12360	0.81893	7.55285e-05
AT1G12380	0.693813	0.0470722
AT1G12430	-0.386213	0.017461
AT1G12440	-0.962371	7.8712e-09
AT1G12460	-0.527222	0.0347395
AT1G12500	-0.844973	0.000166383
AT1G12520	-0.674428	0.000119278
AT1G12560	1.05923	0.0166505
AT1G12570	1.90114	0.0211889
AT1G12730	-0.900205	0.00160899
AT1G12800	-0.707297	0.00095935
AT1G12840	0.60309	0.00205733
AT1G12860	-1.25825	1.4707e-05
AT1G12900	-1.16205	5.26085e-05
AT1G12930	-0.396396	0.0225121
AT1G13030	-0.576897	0.0458415
AT1G13060	0.287891	0.0279853
AT1G13080	-0.707216	0.00275047
AT1G13110	0.779142	0.00782425
AT1G13160	-0.424928	0.0414629
AT1G13180	0.718389	0.00205056
AT1G13195	0.561839	0.019046
AT1G13210	1.55945	1.96275e-09
AT1G13245	-0.640612	4.99156e-06
AT1G13270	-0.919199	9.32184e-08
AT1G13280	1.10791	4.63901e-11
AT1G13310	1.8192	0.0148028
AT1G13340	2.78992	8.80393e-10
AT1G13360	0.508611	0.00588795
AT1G13380	-0.818434	3.79257e-06
AT1G13470	3.66909	1.31904e-19
AT1G13480	1.59747	0.0340781
AT1G13500	-1.67137	0.00447687
AT1G13510	-1.62256	1.82591e-07
AT1G13520	2.17501	0.0037743
AT1G13530	1.00646	5.19571e-05
AT1G13550	1.35705	0.0104403
AT1G13560	-0.508646	0.00116278
AT1G13580	0.595767	0.0111017
AT1G13640	-0.787169	7.10626e-07
AT1G13650	-4.33489	2.58798e-18
AT1G13710	-0.561593	0.047295
AT1G13730	-0.863705	9.21939e-05
AT1G13750	1.19535	5.704e-12
AT1G13810	-0.720141	0.0193943
AT1G13820	-0.874483	8.08825e-05
AT1G13910	0.908951	0.000122797
AT1G13930	-1.82191	3.98217e-14
AT1G13940	-0.347806	0.0149543
AT1G13960	0.438941	0.00190672
AT1G13990	1.12984	2.21671e-08
AT1G14000	0.678395	0.000789918
AT1G14010	1.60755	2.11372e-08
AT1G14030	-1.3253	5.45207e-08
AT1G14040	1.55327	7.25314e-09
AT1G14130	0.82227	0.000487002
AT1G14150	-1.84869	3.28917e-08
AT1G14170	2.18019	5.84568e-21
AT1G14185	-0.883966	0.0471799
AT1G14190	-1.13286	0.00250782
AT1G14200	-0.552033	0.00489975
AT1G14205	-1.149	0.0210217
AT1G14230	0.799787	2.04888e-05
AT1G14240	1.12966	0.00414991
AT1G14260	2.30043	1.89435e-11
AT1G14270	-0.748789	2.74264e-05
AT1G14280	-0.832	0.00256037
AT1G14320	0.349151	0.0306324
AT1G14330	1.50759	6.38153e-07
AT1G14340	0.451436	0.0240339
AT1G14345	-1.13496	0.000942574
AT1G14360	1.95782	3.1808e-11
AT1G14370	1.47381	7.07291e-07
AT1G14450	0.564278	0.00186605
AT1G14530	0.768406	0.0105619
AT1G14540	2.61063	0.000743025
AT1G14550	3.0217	0.000113682
AT1G14580	-1.11935	5.84352e-08
AT1G14600	0.782508	0.0391788
AT1G14610	-0.403148	0.00083375
AT1G14640	1.35125	7.30718e-09
AT1G14670	0.680035	0.000116195
AT1G14810	0.487202	0.000208232
AT1G14820	-0.658614	0.000365569
AT1G14830	0.695663	0.00543408
AT1G14840	-0.567987	0.00404739
AT1G14850	-0.363434	0.00804936
AT1G14870	1.19171	0.00288245
AT1G14880	1.81518	0.0170223
AT1G14920	-0.455803	0.0105103
AT1G14950	-2.02816	0.0115623
AT1G14960	-1.54975	0.00639792
AT1G15010	2.37583	2.24908e-07
AT1G15040	0.995141	0.00180098
AT1G15080	-1.18095	0.00258486
AT1G15110	0.538365	0.0122845
AT1G15125	1.9813	3.37841e-25
AT1G15130	0.546874	0.00810928
AT1G15170	0.81419	1.98234e-05
AT1G15180	-0.863917	4.17907e-05
AT1G15250	-0.754886	0.00121783
AT1G15260	-1.13393	0.0023676
AT1G15270	0.675236	0.000293519
AT1G15280	-0.298578	0.016239
AT1G15290	-1.12425	3.80649e-05
AT1G15310	0.6174	0.0144433
AT1G15330	-1.31123	0.0273139
AT1G15340	-0.71844	3.81597e-07
AT1G15350	0.353996	0.0397245
AT1G15385	1.64889	0.0408152
AT1G15390	-0.553655	0.0262861
AT1G15400	0.394693	0.0495506
AT1G15415	4.03164	1.88377e-13
AT1G15420	-0.824571	0.00024911
AT1G15430	1.29126	3.25899e-06
AT1G15440	-1.01536	2.21225e-07
AT1G15460	-2.01117	0.00128466
AT1G15480	-0.571449	0.0383777
AT1G15500	-0.714763	7.60465e-05
AT1G15510	-1.37488	5.90061e-08
AT1G15520	5.80837	1.49566e-18
AT1G15530	0.532713	0.0342344
AT1G15625	2.55106	1.63284e-07
AT1G15670	0.746219	0.00840035
AT1G15690	-0.720053	1.12478e-06
AT1G15730	-0.6764	0.000123425
AT1G15790	1.10521	3.1399e-07
AT1G15820	-0.988447	0.000646797
AT1G15885	-1.16144	0.00516019
AT1G15890	0.581621	0.00624541
AT1G15960	-1.11705	0.0253632
AT1G15980	-1.23785	4.43492e-06
AT1G16020	-0.498146	0.0043974
AT1G16080	-0.54887	0.0257272
AT1G16090	1.39601	0.000249429
AT1G16120	-0.878718	0.0136161
AT1G16180	0.512447	0.00430156
AT1G16210	0.365168	0.0271412
AT1G16280	-0.639462	0.00273165
AT1G16300	0.732715	0.000475589
AT1G16320	-1.0944	5.00091e-06
AT1G16330	1.11931	0.0167962
AT1G16360	1.71044	0.0368971
AT1G16370	1.18347	4.11925e-08
AT1G16400	2.64663	9.88531e-10
AT1G16410	3.65742	9.68112e-07
AT1G16420	3.65495	4.33539e-15
AT1G16460	-0.776385	4.82212e-08
AT1G16500	-0.533132	0.0274911
AT1G16520	0.566767	0.0219516
AT1G16540	0.560875	0.00353719
AT1G16560	0.773075	8.00824e-09
AT1G16670	1.28386	2.48683e-06
AT1G16680	-0.473492	0.00221743
AT1G16700	0.47612	0.000741686
AT1G16720	-1.03332	0.000136716
AT1G16730	-1.41687	0.000897812
AT1G16740	0.465934	0.00878892
AT1G16750	-0.80326	0.000231984
AT1G16840	0.349858	0.0188229
AT1G16880	-0.682465	0.000299469
AT1G16890	0.499785	0.00320521
AT1G16900	0.748175	0.00511283
AT1G16930	-0.851615	9.94555e-06
AT1G16950	4.18024	1.8527e-09
AT1G17020	2.27186	2.664e-15
AT1G17050	-0.970798	0.000383859
AT1G17060	0.989144	1.6017e-07
AT1G17080	0.885533	0.00018415
AT1G17100	-0.674015	0.0245202
AT1G17147	0.969265	0.00152699
AT1G17160	0.389474	0.0311205
AT1G17170	1.59221	2.64875e-07
AT1G17180	1.93766	7.09604e-06
AT1G17200	-1.27631	7.56706e-07
AT1G17220	-0.9619	1.51111e-05
AT1G17250	1.72353	1.3822e-06
AT1G17290	0.607349	5.20467e-05
AT1G17310	2.06183	0.00565645
AT1G17330	0.801524	5.62918e-05
AT1G17340	0.899745	0.00630114
AT1G17370	-0.304278	0.0231328
AT1G17380	4.41375	1.52143e-29
AT1G17420	1.91256	8.59482e-08
AT1G17460	-1.15242	5.91218e-07
AT1G17480	1.25602	0.000924939
AT1G17500	0.987779	3.08742e-06
AT1G17550	1.08732	8.30289e-06
AT1G17600	2.96148	1.76571e-12
AT1G17610	1.78188	0.00180023
AT1G17615	1.75744	0.0326068
AT1G17620	1.0411	0.00173043
AT1G17720	0.430961	0.00625508
AT1G17744	2.70118	2.49461e-07
AT1G17745	2.57166	3.48692e-34
AT1G17750	2.06172	1.52608e-12
AT1G17810	-1.66021	0.00230573
AT1G17830	1.16385	1.75142e-05
AT1G17840	-0.663492	0.0212935
AT1G17850	-1.13966	9.13283e-09
AT1G17860	0.842437	0.00112373
AT1G17870	-1.57967	8.02463e-06
AT1G17890	0.721655	0.000559799
AT1G17940	-0.574999	0.00325919
AT1G17960	0.619496	0.0265211
AT1G17990	-0.66152	0.00784996
AT1G18000	-0.409421	0.0109111
AT1G18020	0.625163	0.0318532
AT1G18060	-0.792507	0.00977719
AT1G18100	1.53626	8.86639e-05
AT1G18140	1.65845	2.65459e-05
AT1G18150	-0.478668	0.00428902
AT1G18170	-0.819182	0.000105446
AT1G18190	0.407663	0.00810074
AT1G18200	0.96231	0.000341771
AT1G18210	1.26822	2.35412e-09
AT1G18250	1.44396	1.3182e-05
AT1G18260	0.77711	0.0049786
AT1G18265	-2.00346	1.11728e-08
AT1G18300	1.11257	3.56443e-05
AT1G18330	-2.0366	2.49518e-14
AT1G18370	1.22151	0.00046379
AT1G18450	-0.365567	0.00506972
AT1G18460	-0.977938	2.5918e-07
AT1G18480	0.469139	0.0175714
AT1G18490	-0.619368	0.00566905
AT1G18500	0.622465	0.00151252
AT1G18570	1.47025	0.000104445
AT1G18590	2.72078	3.69809e-35
AT1G18620	-0.608938	0.0004233
AT1G18640	0.803352	7.20519e-07
AT1G18650	-0.93197	1.86069e-05
AT1G18660	-0.559127	0.000268428
AT1G18720	0.435131	0.012536
AT1G18730	-1.49699	3.03856e-09
AT1G18740	0.540185	0.0470077
AT1G18773	-1.09628	0.00894313
AT1G18800	-0.512327	0.00213681
AT1G18810	-1.21213	0.0125261
AT1G18830	4.40033	2.17211e-09
AT1G18840	0.705955	3.9398e-06
AT1G18850	-0.674559	0.00766125
AT1G18860	1.18457	4.8836e-05
AT1G18870	-1.12995	0.000105974
AT1G18880	-0.417439	0.0151898
AT1G18890	1.2364	1.42671e-06
AT1G18910	0.636278	0.000277273
AT1G18970	2.08885	1.26512e-08
AT1G19000	-0.451936	0.00176609
AT1G19020	2.07043	1.37684e-07
AT1G19050	-1.51508	0.000866564
AT1G19130	1.0637	1.37684e-07
AT1G19150	-1.08866	0.000191392
AT1G19180	2.73623	1.08223e-26
AT1G19190	0.625575	0.0310848
AT1G19200	1.36379	1.74696e-05
AT1G19220	-0.48695	0.00573651
AT1G19230	1.17585	9.22448e-06
AT1G19250	3.06063	3.20238e-09
AT1G19270	0.670717	0.0011455
AT1G19300	0.620982	0.00160821
AT1G19340	-1.01246	0.000522312
AT1G19360	0.762334	3.18463e-05
AT1G19380	1.60349	1.61329e-05
AT1G19400	-0.866426	2.77919e-07
AT1G19485	-0.491872	0.0208074
AT1G19510	-1.5936	9.36117e-06
AT1G19570	0.552456	0.00250751
AT1G19600	-0.672539	0.00074404
AT1G19670	2.4677	1.48906e-10
AT1G19700	-0.44221	0.0256198
AT1G19715	-1.1654	3.8278e-07
AT1G19720	-1.56688	1.16704e-08
AT1G19740	-0.889973	8.25303e-06
AT1G19850	1.42027	4.51558e-07
AT1G19910	0.569784	0.000617043
AT1G19950	0.953424	0.00272273
AT1G19960	-0.928752	0.00148794
AT1G19970	0.86333	0.0366201
AT1G20010	-0.414384	0.00225087
AT1G20020	-1.3827	2.64203e-11
AT1G20030	-0.688365	0.022342
AT1G20070	1.6526	6.46482e-08
AT1G20100	0.524763	0.000560372
AT1G20190	0.59425	0.0183757
AT1G20200	0.383276	0.0163035
AT1G20300	-0.633497	0.00382489
AT1G20310	1.61077	0.0334536
AT1G20330	-0.862668	5.99123e-10
AT1G20340	-0.940099	0.000146196
AT1G20380	1.533	0.000109357
AT1G20440	-0.745622	1.6821e-05
AT1G20450	-0.632277	0.00359646
AT1G20460	0.388573	0.0488137
AT1G20510	2.10487	4.47414e-27
AT1G20640	-0.650588	0.000406284
AT1G20650	-0.771664	0.00134657
AT1G20670	0.438684	0.00236905
AT1G20693	-0.706464	5.58584e-06
AT1G20696	-0.589968	0.000193926
AT1G20780	1.01357	1.07441e-08
AT1G20810	-0.850721	6.53116e-05
AT1G20816	-0.768209	0.00479442
AT1G20830	-0.644588	0.000100429
AT1G20840	-0.85849	1.30851e-08
AT1G20860	-1.83606	0.0156951
AT1G20890	-0.432025	0.0401389
AT1G20910	-0.483235	0.00809176
AT1G20930	0.734296	0.0128183
AT1G20970	1.26154	1.88466e-08
AT1G20980	0.517007	0.0120259
AT1G21050	-0.467998	0.0271184
AT1G21065	-0.558629	0.000290838
AT1G21170	0.745025	0.000228795
AT1G21230	1.70559	0.000246284
AT1G21240	3.5878	6.05796e-21
AT1G21250	3.43509	1.72724e-19
AT1G21270	2.30865	4.5905e-22
AT1G21310	3.02666	3.99064e-19
AT1G21313	2.48477	0.000583653
AT1G21320	1.43273	0.00190096
AT1G21350	-0.9945	6.11114e-09
AT1G21370	0.767509	0.000160616
AT1G21380	0.546193	0.00126375
AT1G21390	0.702393	0.000143305
AT1G21410	0.771828	0.00151755
AT1G21440	1.83738	5.05389e-09
AT1G21460	-0.664071	0.0200599
AT1G21500	-1.56165	1.90654e-07
AT1G21520	2.23842	2.947e-09
AT1G21528	1.35204	0.0177144
AT1G21540	-1.25747	0.000260634
AT1G21560	-0.720218	0.000958673
AT1G21600	-0.976757	1.87589e-07
AT1G21680	-0.811399	2.67316e-06
AT1G21695	0.975189	0.042341
AT1G21700	0.329036	0.036494
AT1G21720	0.46704	0.00542973
AT1G21740	0.782703	0.0305172
AT1G21750	1.37625	4.51062e-09
AT1G21830	-0.623111	0.010291
AT1G21840	-0.633779	0.0489324
AT1G21850	-1.86689	0.0233337
AT1G21900	1.07758	9.35392e-06
AT1G21980	0.903659	1.41414e-05
AT1G22030	-0.953208	0.000521231
AT1G22050	-0.586528	0.0152783
AT1G22070	-0.397441	0.0324705
AT1G22150	0.934274	0.00300274
AT1G22160	-0.486942	0.0408152
AT1G22180	1.5538	1.48979e-09
AT1G22210	2.25778	0.00375649
AT1G22270	-0.55456	0.000305839
AT1G22280	0.686378	0.00492941
AT1G22300	0.804252	4.00278e-07
AT1G22330	-0.775513	0.00062205
AT1G22360	1.21652	1.20589e-18
AT1G22370	-1.80339	2.89369e-09
AT1G22400	1.90238	9.99713e-13
AT1G22410	2.5741	1.01484e-22
AT1G22430	-1.13891	1.35445e-05
AT1G22450	0.311248	0.0153811
AT1G22490	-1.42026	0.0110001
AT1G22510	1.09373	2.19403e-05
AT1G22550	-0.982112	0.000114065
AT1G22570	-0.946111	4.22781e-10
AT1G22590	-1.71057	5.29239e-19
AT1G22630	-1.54311	7.15307e-07
AT1G22640	-0.599502	0.00609962
AT1G22650	-0.479447	0.021208
AT1G22690	1.05017	0.0196908
AT1G22700	-0.765646	1.09719e-05
AT1G22740	-1.33519	5.90486e-08
AT1G22770	-0.947878	5.31854e-09
AT1G22830	-0.591037	0.0370113
AT1G22840	0.908821	1.28955e-07
AT1G22850	-0.633064	0.00187517
AT1G22870	0.348748	0.0156912
AT1G22890	1.2058	1.04433e-09
AT1G22930	0.890534	3.79719e-05
AT1G22940	-0.412323	0.024635
AT1G22950	-0.349905	0.0434194
AT1G22970	-0.551102	0.00592107
AT1G23020	1.31462	6.72888e-06
AT1G23040	1.29831	4.80805e-13
AT1G23050	-0.577594	0.0188457
AT1G23060	1.41164	0.000168047
AT1G23080	-0.588572	0.00524659
AT1G23090	-0.392004	0.0269155
AT1G23120	0.839242	0.0103728
AT1G23130	-0.651627	0.00206139
AT1G23150	1.27565	0.00131985
AT1G23170	0.76852	0.0192883
AT1G23190	0.4911	0.00209962
AT1G23205	-0.860551	0.020882
AT1G23210	-1.76155	0.034327
AT1G23230	0.294041	0.0469757
AT1G23260	0.620847	0.000379262
AT1G23280	-0.692861	0.000851616
AT1G23310	-1.03421	4.50536e-06
AT1G23320	1.80861	0.0275126
AT1G23400	-0.721047	1.41973e-06
AT1G23440	0.669863	0.000160777
AT1G23480	-0.473398	0.0107513
AT1G23490	0.649622	0.00113446
AT1G23510	1.62154	0.0409649
AT1G23550	1.75437	0.000469741
AT1G23560	1.53793	5.43374e-06
AT1G23710	1.32645	3.50371e-05
AT1G23730	2.53389	1.48038e-07
AT1G23740	-0.932311	0.00274975
AT1G23790	1.37568	0.0117008
AT1G23800	1.60385	2.56252e-12
AT1G23840	0.879263	0.0240118
AT1G23850	0.85219	6.25952e-07
AT1G23980	-0.661338	0.0346224
AT1G24020	2.65916	4.10778e-11
AT1G24070	1.82723	0.0131776
AT1G24095	1.64521	0.000399052
AT1G24100	2.05608	9.09112e-24
AT1G24140	3.04236	1.24575e-09
AT1G24145	1.92941	8.67369e-07
AT1G24147	1.88427	9.40559e-06
AT1G24148	-1.28071	5.81446e-09
AT1G24150	1.1722	0.000180417
AT1G24160	-0.978027	8.34291e-10
AT1G24180	0.803879	5.22332e-06
AT1G24265	-0.759553	0.00486658
AT1G24310	-0.566248	0.00122641
AT1G24350	0.818587	0.000319328
AT1G24420	-1.52542	0.00997509
AT1G24460	1.13656	0.000981553
AT1G24530	-0.803872	0.004641
AT1G24560	0.316983	0.0486592
AT1G24580	1.73602	0.0123312
AT1G24793	-0.707407	0.00810305
AT1G24880	-0.460997	0.0404364
AT1G25145	6.66233	2.68878e-29
AT1G25150	1.46065	1.27018e-15
AT1G25220	2.94741	1.7562e-21
AT1G25275	1.09949	3.11815e-10
AT1G25280	0.418047	0.00840754
AT1G25290	-0.66063	0.00977719
AT1G25370	1.51459	6.7685e-09
AT1G25375	0.837871	0.000235366
AT1G25390	0.938758	6.28808e-05
AT1G25400	0.990486	0.000294103
AT1G25440	-0.982684	8.41883e-05
AT1G25480	-0.396495	0.0482377
AT1G25510	1.20986	0.0037683
AT1G25540	0.431413	0.00903495
AT1G26130	0.51953	0.00380431
AT1G26150	-0.602996	0.038886
AT1G26220	-0.696547	0.00846016
AT1G26230	-1.51166	1.06794e-07
AT1G26240	3.25378	2.84372e-07
AT1G26250	1.80088	4.03649e-06
AT1G26255	2.27719	5.01214e-05
AT1G26270	-0.482415	0.00052437
AT1G26300	0.785869	0.000138176
AT1G26330	1.20295	0.00537136
AT1G26370	-0.40616	0.00767727
AT1G26380	2.37224	0.00176171
AT1G26390	3.74369	3.34418e-07
AT1G26420	1.91339	0.0116354
AT1G26450	1.55792	1.0657e-08
AT1G26500	-1.18601	0.0406371
AT1G26520	-0.584241	0.0374707
AT1G26630	0.23067	0.0344628
AT1G26690	1.06369	3.28431e-05
AT1G26730	2.4479	3.0597e-07
AT1G26761	-2.05864	1.01179e-05
AT1G26770	1.56916	1.25121e-07
AT1G26800	-1.32829	2.90538e-14
AT1G26920	-0.338218	0.030727
AT1G26930	1.62321	4.78768e-14
AT1G26960	0.850114	0.0182916
AT1G27000	0.471836	0.0196813
AT1G27110	1.19505	0.00963034
AT1G27170	-0.61934	0.00561048
AT1G27300	0.601518	0.0126508
AT1G27330	1.4155	1.20553e-08
AT1G27350	1.16456	3.03068e-07
AT1G27370	-0.700048	0.00235641
AT1G27410	-0.652606	0.021599
AT1G27450	0.562004	1.16491e-05
AT1G27470	-1.00047	5.94088e-06
AT1G27480	-1.05275	0.0010321
AT1G27510	-0.429477	0.00241741
AT1G27520	-0.553981	0.00229725
AT1G27530	0.45835	0.00940522
AT1G27565	-1.01588	0.0241637
AT1G27630	-0.505236	0.00382739
AT1G27650	-0.358145	0.00394364
AT1G27720	1.90158	7.88666e-07
AT1G27730	1.89355	5.19806e-06
AT1G27880	0.896473	0.0279179
AT1G27970	0.683881	0.000111931
AT1G27980	0.903868	8.10138e-05
AT1G28010	-0.431359	0.0457065
AT1G28050	0.6481	0.00386609
AT1G28100	-0.729365	0.00198299
AT1G28130	-0.975461	8.25152e-07
AT1G28140	-0.46605	0.0033655
AT1G28150	-0.971313	4.05195e-07
AT1G28180	2.80203	0.000349707
AT1G28190	1.64594	1.16931e-07
AT1G28230	0.463079	0.0424139
AT1G28240	0.883747	5.53587e-05
AT1G28330	-0.669396	0.00170306
AT1G28370	1.96561	3.79928e-06
AT1G28380	0.871439	0.00339036
AT1G28390	2.08941	6.57055e-12
AT1G28440	-0.461306	0.0268858
AT1G28480	2.48095	1.00061e-09
AT1G28520	0.569475	0.00589876
AT1G28590	-1.02285	0.0416081
AT1G28600	0.680041	0.00100013
AT1G28680	1.01981	6.65659e-10
AT1G28710	-0.75952	0.0459606
AT1G28765	-1.02223	0.0106587
AT1G29020	-1.33749	2.64518e-07
AT1G29030	-0.67508	0.000157563
AT1G29060	1.42561	4.4893e-05
AT1G29090	-2.20094	1.15763e-05
AT1G29160	1.30836	1.1139e-06
AT1G29170	-0.584548	0.00979347
AT1G29179	-1.01482	0.0134461
AT1G29195	1.85832	6.60723e-06
AT1G29230	1.27992	0.0334146
AT1G29290	2.93144	1.04838e-11
AT1G29300	0.84786	5.40441e-05
AT1G29310	2.12196	7.09715e-08
AT1G29320	-0.61447	0.0362311
AT1G29330	0.936082	1.50144e-06
AT1G29395	-0.6312	0.0209449
AT1G29430	-1.31636	0.0012763
AT1G29440	-1.79477	1.74943e-05
AT1G29450	-1.31387	0.000372967
AT1G29460	-1.36559	0.000231083
AT1G29500	-0.742529	0.0420359
AT1G29510	-1.31678	0.000671215
AT1G29530	-1.06936	0.000212123
AT1G29600	-0.955019	0.01454
AT1G29640	2.35413	3.11951e-09
AT1G29670	-0.739729	0.00353975
AT1G29690	0.999525	0.000675237
AT1G29700	-0.901185	0.000258475
AT1G29720	-1.79627	7.03795e-05
AT1G29750	0.932175	6.98763e-07
AT1G29860	2.7797	2.84818e-08
AT1G29890	0.638641	4.46316e-05
AT1G29900	-0.357055	0.035067
AT1G29930	-0.984342	0.00167195
AT1G29940	-0.643837	0.00037811
AT1G29950	-0.346461	0.0285601
AT1G29980	1.01412	0.00166312
AT1G30040	1.47361	1.86489e-05
AT1G30070	-1.46237	1.15966e-07
AT1G30080	1.8296	1.32399e-09
AT1G30100	1.94197	0.0150372
AT1G30135	5.81651	2.3866e-25
AT1G30200	-0.321455	0.0246729
AT1G30210	-0.557804	0.00155429
AT1G30220	0.739571	0.0263103
AT1G30230	-0.365145	0.00906265
AT1G30240	-0.99426	0.000107401
AT1G30260	-0.599362	0.0479879
AT1G30270	0.421524	0.0367924
AT1G30360	-1.25041	8.50002e-11
AT1G30370	1.86018	2.9332e-05
AT1G30380	-1.19983	2.95486e-06
AT1G30400	0.260167	0.0499892
AT1G30410	-0.816705	8.96116e-05
AT1G30420	2.53631	1.71866e-29
AT1G30450	0.733158	0.00113453
AT1G30500	-0.985182	6.20102e-09
AT1G30510	-0.535312	0.0237717
AT1G30520	-1.44488	1.41639e-06
AT1G30570	-0.656027	0.0021269
AT1G30590	-0.893177	7.49136e-06
AT1G30610	-0.4341	0.0199663
AT1G30620	2.02542	9.50608e-11
AT1G30630	0.812436	2.21503e-06
AT1G30640	1.01226	1.91028e-07
AT1G30660	1.89201	0.00113114
AT1G30700	1.90661	0.00831428
AT1G30720	1.35006	0.00283099
AT1G30740	1.61271	0.0119167
AT1G30755	1.46859	1.03058e-05
AT1G30757	1.15849	0.000582617
AT1G30840	-2.23029	6.8677e-15
AT1G30880	-0.845004	2.17907e-05
AT1G30900	0.97341	3.50961e-06
AT1G30910	-0.531172	0.00557477
AT1G30960	-0.667209	0.0240401
AT1G30972	2.50195	0.00158167
AT1G30990	3.57578	3.8921e-16
AT1G31050	-1.15902	1.68024e-07
AT1G31130	1.12429	0.000338696
AT1G31150	-0.502838	0.011117
AT1G31170	-0.442813	0.0199741
AT1G31230	-0.397068	0.00767206
AT1G31330	-1.57336	5.01088e-11
AT1G31340	0.481251	0.0198052
AT1G31350	0.797735	0.00356386
AT1G31470	0.878205	1.85726e-07
AT1G31480	0.495264	0.0213279
AT1G31550	1.00024	0.000251294
AT1G31580	1.65425	2.56265e-07
AT1G31780	0.66495	0.000139915
AT1G31800	-1.12408	3.49222e-05
AT1G31812	-0.37476	0.0216504
AT1G31820	1.32375	6.13085e-08
AT1G31835	-0.927315	0.00429138
AT1G31880	1.24088	0.000140245
AT1G31920	-1.18263	4.68479e-05
AT1G31930	0.93186	7.4443e-06
AT1G31970	-0.53468	0.00570139
AT1G32060	-1.31131	6.90093e-06
AT1G32070	-0.602099	7.7193e-06
AT1G32080	-1.23651	2.78819e-07
AT1G32090	0.570421	0.019627
AT1G32100	1.01495	0.00282129
AT1G32120	-0.743958	0.00960292
AT1G32127	0.658552	0.00375401
AT1G32160	-0.503459	0.0140052
AT1G32170	0.785218	0.00588847
AT1G32190	-0.777165	0.0143836
AT1G32200	-0.343321	0.0302498
AT1G32210	0.718369	0.000469307
AT1G32220	-0.801055	0.000475589
AT1G32240	-0.630881	0.0416081
AT1G32260	0.352591	0.0492466
AT1G32340	0.55968	0.00765516
AT1G32350	3.29675	7.05653e-06
AT1G32360	0.395165	0.0267526
AT1G32410	-0.350668	0.0279271
AT1G32440	-0.680414	0.000411904
AT1G32450	-1.63767	1.43838e-18
AT1G32470	-1.37379	7.78065e-08
AT1G32520	-0.843926	0.0225683
AT1G32530	0.452357	0.0155639
AT1G32550	-0.664721	0.00238148
AT1G32560	-2.05391	0.000342689
AT1G32583	-1.56513	2.86796e-05
AT1G32640	0.676227	4.93117e-06
AT1G32690	0.792235	0.000286371
AT1G32780	-2.03994	8.32746e-06
AT1G32900	-0.693504	0.0143689
AT1G32920	0.75631	0.0170044
AT1G32940	2.48445	3.91674e-10
AT1G32950	1.61652	0.000218874
AT1G32960	4.97473	3.09993e-40
AT1G32970	2.71739	0.000147859
AT1G32990	-0.655257	0.00478764
AT1G33030	3.78454	2.03038e-23
AT1G33090	1.11531	0.000700272
AT1G33102	-1.37527	0.0193973
AT1G33110	0.896194	6.99348e-05
AT1G33170	-1.22451	6.49347e-11
AT1G33240	-0.496898	0.00822021
AT1G33290	-0.720009	0.00012485
AT1G33320	-1.73776	0.0196874
AT1G33360	0.370959	0.0106477
AT1G33400	-0.544234	0.00663314
AT1G33410	-0.566828	2.64384e-05
AT1G33440	-0.838059	0.0110441
AT1G33560	0.697813	0.0167009
AT1G33590	1.39629	2.181e-22
AT1G33720	1.54547	1.48299e-05
AT1G33730	3.37138	8.67201e-06
AT1G33810	-0.623266	0.000309704
AT1G33910	1.79211	0.00189382
AT1G33920	2.04537	0.0118384
AT1G33950	2.36313	0.000145702
AT1G33960	2.62115	3.70287e-20
AT1G33970	-0.551472	0.0102204
AT1G34000	-1.28065	8.155e-10
AT1G34010	-0.668505	0.0129
AT1G34040	-1.00957	0.0078142
AT1G34050	-1.62667	0.00185286
AT1G34180	1.10015	0.000105132
AT1G34190	0.466551	0.00787851
AT1G34210	-0.64491	0.00392378
AT1G34220	0.527718	0.0386784
AT1G34260	0.635857	0.00480055
AT1G34300	0.542281	0.00330788
AT1G34315	1.36114	0.0418294
AT1G34355	1.08537	0.00914154
AT1G34370	0.702018	0.00019401
AT1G34420	0.77143	0.00117614
AT1G34430	-0.411623	0.0149042
AT1G34510	2.05522	0.000197501
AT1G34750	0.576245	0.0447677
AT1G34760	-0.528827	0.0390942
AT1G34780	-0.541178	0.00646341
AT1G35140	1.81276	2.86097e-05
AT1G35160	0.345684	0.0476658
AT1G35210	2.81537	2.76027e-09
AT1G35230	3.31244	1.2403e-23
AT1G35250	-1.00324	0.00272325
AT1G35260	0.714549	0.00918705
AT1G35320	0.72167	0.000573799
AT1G35330	-1.0077	0.0037724
AT1G35340	-0.476743	0.0133998
AT1G35420	-0.747652	0.000555537
AT1G35516	-0.917794	3.8715e-05
AT1G35670	0.601733	0.0234338
AT1G35680	-0.675914	0.00467183
AT1G35710	2.55549	7.54034e-10
AT1G35720	1.04274	6.84791e-06
AT1G35780	0.524436	0.0022078
AT1G35910	3.0367	6.01548e-14
AT1G36310	-0.488958	0.0108471
AT1G36320	-0.577236	0.000119317
AT1G36390	-0.399338	0.035973
AT1G36622	1.71726	0.000114065
AT1G36640	2.01778	5.44495e-05
AT1G36980	-0.537053	4.96196e-05
AT1G37130	2.01624	1.32545e-13
AT1G38131	-0.603051	0.031544
AT1G42430	-1.20653	1.18735e-05
AT1G42440	-0.523878	0.000127477
AT1G42470	-0.567851	0.00184772
AT1G42550	-0.956029	7.42591e-05
AT1G42560	-2.29222	3.22631e-09
AT1G42960	-0.62731	1.66389e-06
AT1G42970	-1.02425	0.000232223
AT1G42990	1.91424	8.48814e-07
AT1G43000	2.35082	0.00265683
AT1G43140	-1.57434	0.000438215
AT1G43160	1.94242	3.7596e-19
AT1G43560	-0.852853	5.24537e-05
AT1G43670	-1.29283	3.073e-14
AT1G43800	1.37694	0.00396932
AT1G43890	0.491584	0.0162876
AT1G43910	2.36485	2.76097e-16
AT1G44000	-1.10307	0.000638273
AT1G44020	1.84559	0.00456523
AT1G44030	-2.586	1.13999e-05
AT1G44050	-1.238	0.00421588
AT1G44110	0.997482	0.012116
AT1G44130	2.42515	0.000633821
AT1G44170	1.07176	3.01672e-06
AT1G44350	2.02396	3.67502e-12
AT1G44446	-0.669966	0.0230983
AT1G44542	3.07715	4.42041e-08
AT1G44575	-0.907479	0.00634641
AT1G44810	-0.425992	0.0043314
AT1G44900	1.35276	3.01211e-08
AT1G44920	-1.00392	2.97997e-05
AT1G45145	2.05359	1.15246e-10
AT1G45160	0.344064	0.019084
AT1G45230	-1.02356	2.45941e-06
AT1G45474	-0.89009	2.51953e-05
AT1G45688	0.551388	0.0212636
AT1G47128	0.440297	0.0249195
AT1G47130	3.91336	7.46632e-13
AT1G47250	0.375129	0.0451616
AT1G47260	0.448173	0.000449866
AT1G47380	0.896966	3.23173e-05
AT1G47395	4.78654	2.17658e-23
AT1G47400	4.18329	2.20484e-14
AT1G47420	0.337696	0.0276058
AT1G47480	0.485889	0.00108991
AT1G47490	-0.526818	0.0062359
AT1G47500	-0.46066	0.00220007
AT1G47560	1.23751	0.000535146
AT1G47580	-1.42632	1.75427e-06
AT1G47600	-0.781909	0.00212362
AT1G47603	1.8519	0.0098499
AT1G47640	0.343711	0.0310843
AT1G47670	-0.740653	2.84599e-06
AT1G47870	0.517502	0.0234612
AT1G47890	1.86566	1.94164e-05
AT1G47960	0.682574	0.00483174
AT1G47970	-0.507769	0.000788064
AT1G48000	2.27856	6.40338e-18
AT1G48090	0.3648	0.0475676
AT1G48130	-3.20559	1.39325e-09
AT1G48160	0.36903	0.0485022
AT1G48210	0.690566	0.000169119
AT1G48260	1.15848	0.00811464
AT1G48320	1.24835	2.91808e-06
AT1G48350	-0.626875	0.00279294
AT1G48410	-0.262349	0.0465784
AT1G48420	-0.479726	0.000869731
AT1G48440	0.602254	0.00633942
AT1G48450	-0.534541	0.00100871
AT1G48460	-0.856805	0.00172771
AT1G48510	1.62644	0.0166431
AT1G48520	-0.606057	0.00160129
AT1G48540	-0.899791	3.50794e-09
AT1G48570	-0.999609	3.67196e-07
AT1G48605	1.28941	0.00959444
AT1G48635	-0.348064	0.0297959
AT1G48650	-0.572326	0.00199294
AT1G48670	-1.37812	0.015982
AT1G48750	-0.652382	0.0131648
AT1G48760	0.523344	0.0077481
AT1G48770	-0.684066	0.00393475
AT1G48780	-0.892685	0.00106907
AT1G48790	0.433932	0.0194233
AT1G48840	-0.427214	0.017903
AT1G48850	1.6264	7.97192e-35
AT1G48870	-1.22829	0.00495717
AT1G48920	-0.678553	0.000156275
AT1G48970	0.360335	0.0175709
AT1G49010	-1.12074	0.00194587
AT1G49040	0.436965	0.0375434
AT1G49050	1.14615	4.72239e-07
AT1G49160	0.592501	0.0262661
AT1G49230	-0.774198	0.0485856
AT1G49245	-0.712055	0.033436
AT1G49310	-0.815097	0.00296405
AT1G49320	-1.42184	5.28286e-15
AT1G49360	0.455381	0.0248113
AT1G49380	-1.01662	0.000201041
AT1G49450	-1.71989	0.000553435
AT1G49475	-1.68052	0.00175692
AT1G49480	-0.402438	0.0406871
AT1G49500	-1.03557	0.0029483
AT1G49510	-1.041	4.96503e-06
AT1G49540	-0.622221	0.00144207
AT1G49560	-0.632973	0.0328595
AT1G49570	2.8426	7.35649e-14
AT1G49580	-0.586995	0.000461156
AT1G49600	-0.511265	0.0169175
AT1G49650	-0.889819	0.000141493
AT1G49670	0.571712	5.43276e-05
AT1G49720	-1.31612	3.80629e-05
AT1G49750	0.812034	0.000765258
AT1G49760	-0.548961	0.000650331
AT1G49780	-0.604525	0.00265127
AT1G49800	2.62174	0.000970192
AT1G49860	-1.66119	0.00344164
AT1G49870	1.00477	0.0347967
AT1G49890	-0.505436	0.00907314
AT1G49940	-1.42063	0.0306949
AT1G49975	-1.5912	7.41355e-08
AT1G49990	-1.51096	0.010574
AT1G50020	-0.461867	0.0402114
AT1G50040	-0.803325	0.00866386
AT1G50090	1.9664	0.016768
AT1G50250	-0.932121	3.20482e-05
AT1G50280	-1.25689	0.00102585
AT1G50290	-1.16619	3.30495e-05
AT1G50320	-0.484128	0.00479118
AT1G50360	0.987219	5.0703e-08
AT1G50380	-0.622406	0.00143214
AT1G50430	0.764685	8.89345e-06
AT1G50440	0.541619	0.0362339
AT1G50450	-1.06079	6.34002e-05
AT1G50480	0.410184	0.0112096
AT1G50600	-0.570764	1.35364e-06
AT1G50660	0.445383	0.00984543
AT1G50670	0.498094	0.0208056
AT1G50710	0.700213	0.000302486
AT1G50732	-1.74931	5.0709e-06
AT1G50740	1.46917	1.15977e-09
AT1G50840	-0.568357	0.00380275
AT1G50900	-0.945685	3.61377e-05
AT1G50920	-0.580802	2.77226e-05
AT1G50940	0.534367	0.00995342
AT1G51080	-1.90895	0.000102423
AT1G51110	-1.18608	1.33911e-06
AT1G51130	-0.913605	8.70716e-05
AT1G51160	0.382418	0.00989436
AT1G51200	-0.634061	0.000135939
AT1G51310	-0.923617	2.70656e-08
AT1G51340	-0.839391	0.00435531
AT1G51380	-1.05414	0.0169134
AT1G51400	-1.32749	2.79168e-07
AT1G51405	1.09484	0.0199144
AT1G51420	1.28129	4.18097e-09
AT1G51430	-0.793002	0.000295605
AT1G51470	-1.123	5.88613e-05
AT1G51520	-0.908603	0.00378617
AT1G51540	0.685978	0.0105095
AT1G51570	-0.356758	0.0360441
AT1G51610	-0.633156	0.000221239
AT1G51650	0.48998	0.00780464
AT1G51660	0.809148	5.97148e-05
AT1G51680	1.50952	1.5428e-10
AT1G51710	0.414685	0.0162243
AT1G51760	2.44991	3.41928e-24
AT1G51800	0.994551	0.0290428
AT1G51805	-1.54147	3.94678e-07
AT1G51830	-1.18735	0.000159744
AT1G51840	-1.2201	0.00130578
AT1G51860	1.25174	8.81013e-05
AT1G51870	-1.25831	0.0345292
AT1G51880	-1.38102	0.0110308
AT1G51890	1.785	1.34507e-05
AT1G51915	1.52155	0.0170349
AT1G51920	1.97706	0.000187078
AT1G51940	-1.00626	1.33211e-09
AT1G51965	-0.502299	0.00646659
AT1G51980	0.508916	0.000658736
AT1G52000	1.60013	4.50507e-07
AT1G52030	3.63431	1.95202e-16
AT1G52040	2.87208	6.27346e-08
AT1G52050	-3.0233	2.91651e-07
AT1G52060	-2.9243	1.53155e-07
AT1G52070	-2.76424	3.88451e-09
AT1G52100	0.834734	0.00206892
AT1G52120	2.8063	5.00698e-10
AT1G52200	0.712939	0.025648
AT1G52220	-0.887158	3.74691e-05
AT1G52230	-1.09548	3.87238e-05
AT1G52245	-0.946345	0.0360584
AT1G52260	0.870283	0.000437165
AT1G52290	-0.653104	0.034268
AT1G52340	0.599854	0.00813487
AT1G52342	0.555108	0.0353297
AT1G52400	3.16211	2.09587e-28
AT1G52410	2.20526	9.3891e-15
AT1G52420	0.400979	0.0281574
AT1G52510	-0.839202	0.000141279
AT1G52565	1.76446	2.43696e-07
AT1G52600	0.6517	0.000794349
AT1G52690	-2.27318	1.29082e-05
AT1G52700	1.80993	0.00218219
AT1G52720	0.84042	2.92538e-07
AT1G52760	1.30269	6.00137e-17
AT1G52780	0.644481	0.00180552
AT1G52870	-1.08507	9.69274e-07
AT1G52880	0.744387	0.00027617
AT1G52890	2.89143	5.36737e-10
AT1G52980	-0.495474	0.000621288
AT1G53050	0.544774	0.00122888
AT1G53080	1.66795	0.0289664
AT1G53090	-1.01438	0.000197837
AT1G53110	0.622326	0.0309588
AT1G53120	-0.632498	0.000884605
AT1G53140	1.04278	0.0126796
AT1G53163	-1.58625	0.0033792
AT1G53165	0.343548	0.0447219
AT1G53170	0.88479	0.00513712
AT1G53200	-0.600688	0.0067057
AT1G53210	-0.488373	0.00157139
AT1G53280	0.317154	0.0274216
AT1G53310	0.541202	0.000494358
AT1G53340	0.545197	0.0260891
AT1G53345	-0.870636	0.043338
AT1G53390	0.577469	0.00254163
AT1G53430	0.747298	0.00513392
AT1G53440	0.692054	4.56649e-05
AT1G53450	-0.82216	0.00151147
AT1G53490	1.17879	8.34906e-08
AT1G53510	-0.501992	0.049489
AT1G53540	-1.75077	0.00702198
AT1G53560	0.824409	0.00228871
AT1G53580	0.613525	0.027161
AT1G53625	2.07556	0.00803478
AT1G53670	-0.927191	8.56631e-07
AT1G53700	1.03887	7.73696e-05
AT1G53750	0.68799	6.52261e-06
AT1G53760	0.451882	0.0290375
AT1G53770	0.723322	0.00217205
AT1G53790	0.601095	0.0262576
AT1G53800	-1.16703	7.72739e-06
AT1G53850	0.336392	0.0400241
AT1G53870	0.957461	3.4376e-07
AT1G53940	-0.808124	0.0145313
AT1G53980	1.1046	0.0217955
AT1G54000	1.0984	0.0016643
AT1G54010	0.906244	9.96308e-07
AT1G54020	2.84996	5.28578e-07
AT1G54030	0.777794	1.78467e-08
AT1G54040	2.23819	0.00334252
AT1G54050	-2.39936	2.12221e-08
AT1G54100	1.0527	1.88538e-07
AT1G54310	-1.12177	5.54786e-08
AT1G54350	-0.678133	0.00158527
AT1G54360	0.393945	0.0176231
AT1G54380	-0.697018	0.000639489
AT1G54440	-0.516506	0.00583055
AT1G54450	0.84818	0.0225338
AT1G54460	0.561609	0.00576292
AT1G54500	-1.13796	0.000195434
AT1G54510	-0.480792	0.018592
AT1G54520	-0.500646	0.000516398
AT1G54710	0.865952	1.50459e-05
AT1G54730	-0.767732	2.56554e-05
AT1G54740	-0.888405	0.000131744
AT1G54770	-0.558	0.0116265
AT1G54780	-1.1765	5.33189e-07
AT1G54820	-0.980806	0.00421874
AT1G54870	-2.05386	3.82415e-05
AT1G54890	3.96804	6.58832e-23
AT1G54957	1.97251	0.0140951
AT1G54960	1.12999	0.000932502
AT1G54970	1.31643	0.00102419
AT1G54990	0.704892	0.000758153
AT1G55020	4.38196	1.9685e-23
AT1G55040	-0.591829	0.0159436
AT1G55080	1.12128	7.42408e-06
AT1G55120	0.555301	0.0254323
AT1G55140	-0.507667	0.00522157
AT1G55152	-0.821696	8.72785e-06
AT1G55210	1.15789	1.8027e-06
AT1G55265	1.2996	8.33099e-07
AT1G55300	-0.624011	0.00188661
AT1G55370	-1.29237	2.26587e-09
AT1G55450	0.818876	0.0265881
AT1G55480	-0.847093	0.00252025
AT1G55490	-0.491832	0.0354212
AT1G55500	-0.592066	0.00228175
AT1G55530	-0.481029	0.0136814
AT1G55550	-0.938641	0.0266865
AT1G55630	-0.473991	0.0356021
AT1G55670	-0.935565	0.000687723
AT1G55675	-1.10329	8.85864e-05
AT1G55740	-0.832958	5.51955e-07
AT1G55775	1.39649	0.00705221
AT1G55800	-1.61521	0.0211894
AT1G55805	-0.867989	4.80496e-05
AT1G55810	-0.55207	0.00163989
AT1G55830	0.505236	0.00394009
AT1G55840	0.578539	1.99525e-05
AT1G55850	1.74539	1.55789e-14
AT1G55870	-0.406188	0.0292338
AT1G55890	-0.388047	0.017888
AT1G55920	1.40547	2.65672e-08
AT1G55930	-0.420802	0.0343058
AT1G55940	-0.794414	0.0329677
AT1G56010	0.517586	0.0152211
AT1G56060	4.7021	5.00582e-25
AT1G56080	0.896729	0.000321162
AT1G56120	1.40565	7.4443e-06
AT1G56130	0.733491	0.0309854
AT1G56140	0.920645	0.000356349
AT1G56145	1.21105	5.56056e-06
AT1G56160	2.51178	0.00131944
AT1G56190	0.603355	0.000172712
AT1G56200	-0.756729	7.33576e-09
AT1G56220	-0.555233	1.04738e-05
AT1G56240	3.25419	2.11852e-24
AT1G56250	3.51741	1.24034e-18
AT1G56280	-1.33672	2.45548e-22
AT1G56300	-0.748324	7.15923e-05
AT1G56310	-0.518202	0.00566804
AT1G56330	0.75998	0.00142137
AT1G56340	1.59917	9.2874e-16
AT1G56430	4.55569	3.26673e-39
AT1G56450	0.339281	0.0393411
AT1G56500	-0.916168	0.000192632
AT1G56570	-0.733345	0.0116545
AT1G56580	1.45234	1.44175e-05
AT1G56590	0.3844	0.0185826
AT1G56660	1.17802	0.000123094
AT1G56680	1.34298	0.0241944
AT1G57560	2.29161	5.91218e-07
AT1G57630	3.6289	8.50787e-17
AT1G57650	4.08339	4.10562e-13
AT1G57700	0.852721	0.000307013
AT1G57765	0.505413	0.0302345
AT1G57770	-0.960283	0.000366097
AT1G57820	0.825649	0.00173084
AT1G57980	-0.651335	0.000461957
AT1G57990	1.47469	0.000381225
AT1G58120	-3.16063	2.12478e-09
AT1G58200	0.391946	0.0136161
AT1G58225	1.79697	0.0214495
AT1G58280	-0.600665	0.0235211
AT1G58290	-1.00741	6.74197e-11
AT1G58420	2.17933	6.1162e-07
AT1G58520	-0.63583	0.0339312
AT1G58602	0.343835	0.0433822
AT1G58807	-0.315892	0.0479625
AT1G59171	1.68815	0.0437642
AT1G59510	-0.598652	0.0396572
AT1G59590	0.918503	0.000193784
AT1G59620	0.862952	2.14686e-05
AT1G59710	1.24332	1.1689e-09
AT1G59720	-1.99911	3.73407e-10
AT1G59730	2.99907	3.23038e-06
AT1G59740	2.06247	3.14383e-15
AT1G59750	-0.704215	1.88624e-06
AT1G59760	-0.341857	0.0127842
AT1G59820	0.701588	0.0218936
AT1G59840	-1.17075	2.58676e-09
AT1G59850	1.98891	5.14423e-05
AT1G59860	-2.41295	4.15596e-12
AT1G59870	0.838681	0.000662697
AT1G59910	1.05871	0.000869369
AT1G59950	4.23426	1.79982e-11
AT1G59960	1.41681	3.02498e-08
AT1G59970	0.686444	0.0290621
AT1G59980	-0.70814	0.00197368
AT1G59990	-0.539775	0.00937157
AT1G60000	-0.822314	0.000368561
AT1G60030	1.08576	0.0326604
AT1G60070	0.35904	0.0238747
AT1G60080	-0.595949	0.0241221
AT1G60110	1.15947	0.00835007
AT1G60130	2.35714	2.14918e-06
AT1G60160	-0.613905	0.000635319
AT1G60230	-0.748564	3.03392e-05
AT1G60360	1.22524	0.0359644
AT1G60420	0.927523	0.00038548
AT1G60440	0.416159	0.0134101
AT1G60550	-0.613386	0.0100158
AT1G60560	-0.602703	0.0239705
AT1G60590	0.978541	0.0411425
AT1G60600	-0.574636	0.0157486
AT1G60610	0.720035	0.0157133
AT1G60710	0.321364	0.0316084
AT1G60730	2.79429	1.07432e-29
AT1G60740	1.71355	2.58639e-05
AT1G60770	-0.446366	0.0402325
AT1G60780	0.422514	0.016768
AT1G60800	-0.943197	7.03384e-06
AT1G60830	1.77519	0.0304743
AT1G60950	-1.52702	3.7768e-08
AT1G60960	0.502893	0.0366062
AT1G60989	0.844427	0.00134569
AT1G60990	-0.711637	0.00012995
AT1G61050	-1.37207	7.16819e-09
AT1G61080	1.45654	3.75769e-05
AT1G61120	3.53954	6.98863e-08
AT1G61140	0.588339	0.0036893
AT1G61180	-0.402879	0.0427418
AT1G61190	-0.976112	0.00150562
AT1G61230	-1.50156	0.0381224
AT1G61250	0.85158	0.00103914
AT1G61270	-3.44838	5.58781e-18
AT1G61300	-1.52242	2.42636e-06
AT1G61340	1.46869	0.000257116
AT1G61360	1.10888	0.00705221
AT1G61370	1.32537	1.37769e-06
AT1G61400	0.881238	0.0362487
AT1G61415	1.69665	0.0363873
AT1G61420	0.712553	0.00341311
AT1G61440	2.97649	6.3375e-11
AT1G61450	1.63753	0.0276147
AT1G61480	-1.33333	4.104e-06
AT1G61500	-1.07775	0.017402
AT1G61520	-1.36648	1.00271e-06
AT1G61550	1.18767	0.00582978
AT1G61590	-0.478102	0.0196966
AT1G61610	4.52308	9.61253e-17
AT1G61690	0.630266	2.24984e-05
AT1G61740	0.49601	0.0148498
AT1G61750	1.59251	1.308e-05
AT1G61770	0.700643	4.45785e-07
AT1G61790	0.575396	0.00109789
AT1G61795	-0.953268	0.0126275
AT1G61800	4.40374	7.44282e-36
AT1G61810	2.00453	2.10649e-06
AT1G61820	2.56387	3.4743e-05
AT1G61850	0.513946	0.000367118
AT1G61890	0.875369	0.000897972
AT1G61900	-0.526055	0.00251749
AT1G61960	-0.501664	0.0369329
AT1G61970	-0.756617	0.00170306
AT1G61990	-0.615136	0.00390431
AT1G62010	-0.981659	0.00124103
AT1G62030	-1.24754	3.49416e-05
AT1G62150	-0.870986	0.0161088
AT1G62180	-1.39845	2.6643e-17
AT1G62200	1.05881	4.59553e-07
AT1G62240	2.33462	0.00258947
AT1G62290	-0.769515	0.00189912
AT1G62300	1.76867	5.71371e-08
AT1G62305	1.24234	8.89706e-08
AT1G62330	-0.531614	0.00609825
AT1G62390	-0.576998	0.000122636
AT1G62400	-0.575159	0.0242404
AT1G62420	3.76998	9.30101e-25
AT1G62440	2.29921	3.45317e-17
AT1G62500	0.705379	0.0261324
AT1G62510	-1.1261	0.000320171
AT1G62540	1.52833	0.0413949
AT1G62560	2.6491	3.62361e-10
AT1G62580	1.22039	0.0177199
AT1G62600	0.382442	0.0305744
AT1G62610	0.619358	0.00227768
AT1G62630	-1.22057	0.00134316
AT1G62640	-0.584	0.0015724
AT1G62720	-1.21697	0.0271425
AT1G62750	-1.46866	1.49376e-08
AT1G62760	4.41818	1.62137e-21
AT1G62770	0.814246	0.000770065
AT1G62790	1.32675	8.83205e-15
AT1G62800	0.655956	0.00251371
AT1G62820	0.64473	0.0011449
AT1G62840	1.25209	0.00153985
AT1G62910	-0.737404	0.0377676
AT1G62914	-0.652565	0.0255958
AT1G62975	-1.2794	0.00346813
AT1G63000	0.333308	0.0476383
AT1G63010	0.493116	0.00794742
AT1G63020	0.663673	0.00693908
AT1G63055	4.36368	3.24941e-10
AT1G63057	2.21152	0.00635901
AT1G63090	0.636096	0.00213681
AT1G63150	-0.899554	0.00712252
AT1G63220	1.05422	4.20851e-06
AT1G63240	-0.556039	0.0293064
AT1G63245	1.69925	0.000520416
AT1G63250	-0.689048	0.00400481
AT1G63350	0.99057	7.67105e-05
AT1G63360	-0.561623	0.0130742
AT1G63440	1.76188	7.90243e-15
AT1G63460	0.6806	0.000226322
AT1G63530	0.739289	0.00667027
AT1G63660	-0.514532	0.00687372
AT1G63670	-0.479758	0.0303637
AT1G63680	-0.427536	0.00539604
AT1G63720	0.737943	0.0309155
AT1G63780	-0.467411	0.0135099
AT1G63810	-0.651978	0.00153022
AT1G63840	0.682083	0.000809823
AT1G63850	-0.606872	0.005135
AT1G63880	-0.90082	3.43689e-05
AT1G63940	0.463069	0.00123624
AT1G63970	-0.429583	0.0265881
AT1G63980	-0.701732	0.000296589
AT1G64060	0.518549	0.00213847
AT1G64065	2.64684	3.28527e-13
AT1G64090	0.378007	0.0164099
AT1G64110	-1.62804	3.33856e-15
AT1G64150	-0.848366	0.00704073
AT1G64160	3.70388	7.0513e-17
AT1G64190	0.330285	0.033266
AT1G64210	-1.80768	0.000169119
AT1G64220	-1.1905	0.00512528
AT1G64230	-0.592398	0.000115836
AT1G64280	0.670827	0.000122948
AT1G64355	-1.21615	1.07245e-05
AT1G64360	2.04377	5.23976e-07
AT1G64370	-0.551878	0.043869
AT1G64390	0.613722	0.0229375
AT1G64400	1.38812	0.00400545
AT1G64430	-0.845898	3.6229e-05
AT1G64460	1.03477	0.00144199
AT1G64500	-1.18314	0.00376456
AT1G64510	-0.609297	0.00243514
AT1G64520	0.324686	0.0344507
AT1G64590	-3.37478	1.11546e-29
AT1G64600	-1.05982	9.82662e-07
AT1G64610	1.30819	9.44014e-08
AT1G64660	1.00024	7.40261e-05
AT1G64670	0.807595	7.81136e-05
AT1G64680	-1.43621	7.85816e-07
AT1G64700	0.96191	0.00928533
AT1G64720	-1.01889	2.81736e-05
AT1G64770	-1.34089	5.90019e-07
AT1G64780	-1.5453	6.3877e-05
AT1G64860	-1.41491	6.64275e-10
AT1G64900	-0.718738	0.00395314
AT1G64950	0.795464	0.000911572
AT1G64970	-0.624349	0.0117129
AT1G64980	1.25784	0.000386868
AT1G65030	-0.546608	0.0190251
AT1G65032	-0.663384	0.0288453
AT1G65040	1.11683	2.21524e-05
AT1G65060	1.05974	0.0054721
AT1G65070	-0.882565	1.57289e-05
AT1G65080	-0.531278	0.023585
AT1G65230	-1.35813	0.000101833
AT1G65240	2.48716	3.54528e-07
AT1G65250	1.59577	7.66782e-05
AT1G65260	-0.774102	4.78865e-06
AT1G65270	0.469907	0.008073
AT1G65320	-0.63432	3.66906e-06
AT1G65380	-0.504752	0.0142768
AT1G65390	-1.18742	0.000502696
AT1G65450	2.4291	0.00247548
AT1G65470	0.682025	0.0339312
AT1G65481	2.40908	0.000783331
AT1G65500	1.47684	0.0457065
AT1G65520	0.780775	0.000995263
AT1G65540	0.462121	0.00313829
AT1G65570	-1.89723	0.0185941
AT1G65610	2.17303	1.03283e-09
AT1G65690	1.32875	0.000226158
AT1G65720	0.539225	0.0109456
AT1G65730	0.946455	0.00557477
AT1G65790	1.76823	0.000830845
AT1G65820	1.00196	2.8917e-09
AT1G65840	0.908353	0.000184394
AT1G65845	0.699818	0.0493595
AT1G65860	3.71714	1.48502e-19
AT1G65870	1.72279	0.00700397
AT1G65930	0.452744	0.000919202
AT1G65960	-0.387983	0.00719927
AT1G65970	1.18883	0.00237293
AT1G66050	1.51759	1.8421e-05
AT1G66060	-1.96973	2.24068e-06
AT1G66080	-1.40099	3.3312e-09
AT1G66090	2.79468	6.43953e-10
AT1G66130	-1.51173	3.47617e-09
AT1G66150	-0.491429	0.00106905
AT1G66160	1.27894	0.00113629
AT1G66240	0.543965	0.00329058
AT1G66280	1.87096	1.12148e-05
AT1G66330	-0.757211	1.15222e-05
AT1G66350	0.628019	0.0430736
AT1G66400	1.12411	0.00115026
AT1G66465	1.96181	1.04558e-06
AT1G66480	1.94215	3.00759e-14
AT1G66500	0.740101	0.0149663
AT1G66510	-0.604172	0.00551338
AT1G66520	-0.689545	0.0251438
AT1G66540	-1.14744	0.0315707
AT1G66570	3.19813	2.99481e-05
AT1G66580	1.13283	1.81773e-06
AT1G66590	0.940696	0.00249037
AT1G66600	2.7971	7.21662e-12
AT1G66620	1.41923	0.000866564
AT1G66680	0.651602	0.000209583
AT1G66690	1.77616	0.0158156
AT1G66700	2.29717	0.00117887
AT1G66780	1.9191	0.00206007
AT1G66820	-1.01648	1.2073e-06
AT1G66830	1.3479	0.00111864
AT1G66840	-1.05034	0.00162868
AT1G66870	2.14625	0.0056428
AT1G66880	1.37471	4.04312e-05
AT1G66890	-0.62189	0.00421588
AT1G66930	-1.17338	0.03744
AT1G66950	2.04593	0.0012421
AT1G66960	3.23443	1.14632e-06
AT1G66980	-0.975859	2.7956e-05
AT1G67000	2.38653	8.09573e-05
AT1G67030	-0.995515	7.38475e-06
AT1G67050	0.491923	0.0230181
AT1G67060	1.0726	0.00180993
AT1G67070	1.30071	0.00629795
AT1G67090	-0.611989	0.0493306
AT1G67110	-0.946129	0.011479
AT1G67120	-0.931376	1.37684e-07
AT1G67250	0.490182	0.00588638
AT1G67265	-1.6216	0.00128449
AT1G67280	-0.570149	0.00049275
AT1G67330	0.472612	0.0236925
AT1G67440	-0.625528	0.000532134
AT1G67470	0.769846	0.0200288
AT1G67480	0.604977	0.000577852
AT1G67520	1.92249	2.168e-06
AT1G67560	1.60568	5.85874e-13
AT1G67590	-0.734251	0.0170077
AT1G67630	0.72755	0.0145892
AT1G67660	-0.684482	0.00725639
AT1G67680	0.334242	0.00815824
AT1G67700	-1.0502	1.17862e-05
AT1G67710	-0.779384	3.07239e-06
AT1G67740	-0.830191	0.00434881
AT1G67750	2.76693	2.17715e-19
AT1G67800	0.858518	0.000228068
AT1G67810	1.52217	8.38994e-07
AT1G67840	-0.466521	0.0287922
AT1G67850	1.23272	1.15948e-05
AT1G67856	1.74617	0.00104693
AT1G67865	2.2462	4.56078e-08
AT1G67870	-0.886848	0.000305421
AT1G67880	0.883736	0.00131985
AT1G67900	-1.35921	1.02971e-10
AT1G67910	1.49531	2.94728e-05
AT1G67920	0.939521	0.0137895
AT1G67930	0.786747	0.000121931
AT1G67960	0.764526	0.00935704
AT1G67970	0.654699	0.0202644
AT1G67980	2.22452	0.00211857
AT1G68000	0.45154	0.0324705
AT1G68010	-1.78556	1.01556e-09
AT1G68020	-0.703571	9.55875e-06
AT1G68050	-1.06802	0.00113837
AT1G68080	-0.694958	0.00907314
AT1G68190	-0.571298	0.0341387
AT1G68220	-0.828478	1.13338e-06
AT1G68290	1.13568	0.00209454
AT1G68310	0.446116	0.0266478
AT1G68320	2.56946	3.47368e-06
AT1G68330	1.10723	0.00301298
AT1G68340	1.23331	5.29698e-05
AT1G68380	2.55626	0.00110287
AT1G68390	3.74569	2.83889e-18
AT1G68410	0.918996	0.0157872
AT1G68450	2.49177	2.26716e-07
AT1G68490	-0.745927	0.000269142
AT1G68520	-1.05258	0.000713083
AT1G68540	-1.10708	0.00114847
AT1G68550	-0.800772	5.71337e-05
AT1G68560	-0.598723	2.97721e-06
AT1G68590	-0.707643	0.00448977
AT1G68620	2.30323	7.65267e-14
AT1G68630	5.06531	5.81631e-14
AT1G68640	-1.3909	0.00199661
AT1G68650	-0.712433	0.00967332
AT1G68660	-0.755959	0.000391916
AT1G68670	-0.627945	1.79986e-05
AT1G68690	1.33638	0.000774029
AT1G68710	-0.745723	3.59136e-07
AT1G68725	1.15026	0.0228163
AT1G68730	-0.520386	0.0233016
AT1G68765	1.41621	0.037407
AT1G68795	0.725905	0.0114945
AT1G68810	-1.03598	0.000132058
AT1G68820	0.642963	0.028951
AT1G68830	-0.71984	0.000146793
AT1G68840	-0.363534	0.0116096
AT1G68862	-0.888002	0.0253895
AT1G68880	0.670394	0.0130353
AT1G68890	-0.697936	0.00452049
AT1G68910	0.470909	0.00980818
AT1G68935	-1.36771	0.00393245
AT1G68990	-0.635357	4.09438e-05
AT1G69020	-0.879222	0.0023319
AT1G69030	0.699856	0.00948723
AT1G69040	-1.35094	0.00112811
AT1G69050	1.13677	0.00347535
AT1G69070	-0.578005	0.000762882
AT1G69150	2.46902	5.8702e-08
AT1G69160	-1.17591	1.7343e-07
AT1G69200	-0.720673	0.00439352
AT1G69330	-0.547449	0.0122397
AT1G69370	0.37197	0.0422692
AT1G69410	1.13709	6.12811e-07
AT1G69450	0.452887	0.00180552
AT1G69490	1.72043	2.05918e-09
AT1G69510	0.40902	0.00277963
AT1G69520	1.50148	2.55329e-06
AT1G69523	-1.52406	5.24912e-05
AT1G69540	-1.61212	0.002427
AT1G69600	-0.779209	0.005135
AT1G69720	2.27658	2.18349e-12
AT1G69740	0.403004	0.0403538
AT1G69790	1.31358	0.000772807
AT1G69810	0.789428	5.31367e-05
AT1G69830	-0.796384	3.14259e-07
AT1G69850	-0.352572	0.00478743
AT1G69870	0.827431	5.42793e-05
AT1G69880	4.34497	1.61885e-29
AT1G69890	0.939277	0.00349031
AT1G69900	1.36333	0.000311021
AT1G69920	3.78879	2.95401e-17
AT1G69930	5.44085	1.19737e-49
AT1G69935	-0.789629	0.000171757
AT1G69960	0.645416	0.000157455
AT1G70060	0.448299	0.023865
AT1G70070	-0.618679	0.000100081
AT1G70090	-0.507799	0.00121036
AT1G70100	-0.686898	3.35665e-05
AT1G70130	2.93072	2.33986e-05
AT1G70140	1.58143	3.63478e-08
AT1G70160	0.403232	0.00171636
AT1G70170	1.52574	6.54866e-05
AT1G70200	-0.557698	0.00523902
AT1G70260	-1.13804	0.00122153
AT1G70270	1.95896	0.00658458
AT1G70280	-0.486087	0.0125167
AT1G70310	-0.728568	9.5398e-06
AT1G70410	-0.557349	0.00203361
AT1G70420	0.734752	0.0160439
AT1G70440	1.60612	0.00501453
AT1G70460	0.884907	0.00170711
AT1G70490	1.80141	0.00418259
AT1G70560	-1.14232	2.94076e-06
AT1G70580	-0.959443	0.00010221
AT1G70590	0.546261	0.00668029
AT1G70630	0.592995	0.0318758
AT1G70670	0.802529	0.000254335
AT1G70680	3.42737	1.45512e-06
AT1G70700	0.75652	0.00162626
AT1G70740	0.802776	0.00692106
AT1G70750	0.746278	0.000197898
AT1G70760	-1.56438	3.63346e-07
AT1G70770	0.384768	0.0413063
AT1G70790	-0.652049	0.016515
AT1G70810	1.87537	4.785e-18
AT1G70820	-1.61239	3.97289e-09
AT1G70850	-2.09949	2.51486e-10
AT1G70860	-1.92577	1.26895e-05
AT1G70880	-2.50477	6.72219e-14
AT1G70895	-1.09377	0.0100138
AT1G70980	0.631044	0.0121305
AT1G70985	-1.13765	0.00397854
AT1G71000	-4.2782	5.05113e-14
AT1G71030	-1.39092	2.01772e-12
AT1G71080	0.460641	0.00220732
AT1G71100	1.15862	3.12136e-06
AT1G71110	0.92658	0.000268541
AT1G71140	3.34448	2.30966e-13
AT1G71170	0.930146	2.37014e-05
AT1G71190	0.560981	0.0116651
AT1G71200	3.56135	9.82662e-07
AT1G71220	0.934817	0.00066205
AT1G71260	-0.462619	0.0368812
AT1G71270	0.563798	0.00346257
AT1G71340	-0.580457	0.00375329
AT1G71460	-1.13088	4.3831e-06
AT1G71480	-1.08298	4.05192e-06
AT1G71500	-1.24591	1.12079e-06
AT1G71520	2.35998	3.21143e-05
AT1G71695	-0.932627	1.65203e-06
AT1G71720	-0.900956	2.2322e-05
AT1G71810	-0.977086	3.99246e-05
AT1G71820	0.498284	0.031673
AT1G71850	-0.89377	0.00142458
AT1G71860	0.377751	0.0218309
AT1G71870	-1.11621	0.00322376
AT1G71880	0.681256	0.00444546
AT1G71970	-0.411298	0.0363873
AT1G71980	-0.380846	0.0043656
AT1G72020	0.454459	0.00124712
AT1G72030	-1.24935	0.0010232
AT1G72040	-0.892379	1.83312e-06
AT1G72050	-0.449364	0.0351209
AT1G72060	1.46462	0.000267092
AT1G72090	-0.381009	0.0237973
AT1G72100	-1.98812	0.00264867
AT1G72120	1.10987	0.00118778
AT1G72130	-0.794887	0.00204025
AT1G72150	-0.779825	3.4464e-05
AT1G72160	-0.419762	0.0345644
AT1G72190	-0.694539	0.00272902
AT1G72200	-0.819931	0.00146291
AT1G72250	1.28839	0.000503443
AT1G72280	2.63567	1.65186e-10
AT1G72310	-0.446174	0.0268096
AT1G72320	-0.502167	0.00600814
AT1G72360	0.934014	0.0253542
AT1G72410	-0.425566	0.0252869
AT1G72416	-1.75219	2.11278e-23
AT1G72430	-0.586795	0.00725142
AT1G72440	-0.8175	1.39734e-06
AT1G72450	0.737334	0.000632333
AT1G72470	1.23578	0.000518335
AT1G72510	-1.17696	8.28446e-07
AT1G72520	2.99621	1.8685e-06
AT1G72540	3.25283	7.01779e-11
AT1G72560	-0.713604	1.50449e-05
AT1G72600	-0.71622	0.00656763
AT1G72610	-1.21486	0.000210802
AT1G72640	-1.2053	1.68176e-05
AT1G72645	-1.38878	4.40954e-06
AT1G72650	-0.609157	1.69232e-05
AT1G72680	1.44666	3.14383e-15
AT1G72790	1.60514	4.01651e-05
AT1G72820	-0.689466	5.86426e-06
AT1G72860	-0.729107	0.0275406
AT1G72870	-1.07434	0.0118974
AT1G72900	1.6418	1.06219e-12
AT1G72910	1.76734	2.88371e-08
AT1G72920	2.70093	3.68146e-24
AT1G72930	0.905278	0.000978339
AT1G72940	1.07891	1.09013e-05
AT1G72970	1.19419	1.32982e-11
AT1G72980	-1.79806	0.0155885
AT1G73040	1.98907	1.14043e-05
AT1G73060	-0.423396	0.00256561
AT1G73066	-1.17204	0.0203591
AT1G73080	1.35234	1.23651e-09
AT1G73090	-0.928838	0.00100871
AT1G73100	-0.342147	0.0430663
AT1G73110	-0.970994	4.94284e-07
AT1G73170	-0.908065	7.68138e-06
AT1G73260	2.23048	6.12778e-10
AT1G73300	-1.86252	5.44099e-07
AT1G73310	-1.10191	5.40447e-05
AT1G73330	-1.71154	1.14561e-05
AT1G73340	-0.917779	0.0314183
AT1G73380	0.419136	0.0427418
AT1G73470	-0.671791	0.000201041
AT1G73480	0.585898	0.00800878
AT1G73500	1.82857	6.475e-18
AT1G73540	1.29302	7.10594e-06
AT1G73610	4.01531	1.62279e-14
AT1G73630	-0.862199	0.0102054
AT1G73655	-0.362179	0.00803995
AT1G73660	-0.819378	3.19392e-07
AT1G73680	-0.606288	0.00358142
AT1G73700	-1.42338	0.00883919
AT1G73730	0.44469	0.0214786
AT1G73740	0.725455	0.000917064
AT1G73790	0.601197	0.0276665
AT1G73805	2.32249	3.18078e-16
AT1G73810	1.97503	1.41807e-08
AT1G73820	-0.504506	0.0450726
AT1G73830	-0.545524	0.00714343
AT1G73880	0.522415	0.0447715
AT1G73885	-1.14714	3.32506e-08
AT1G74000	1.91693	6.98763e-07
AT1G74010	2.34485	1.16639e-12
AT1G74020	1.08336	1.05127e-05
AT1G74030	1.22548	2.38934e-08
AT1G74040	-0.450551	0.0155595
AT1G74070	-1.18313	1.58977e-05
AT1G74080	3.43979	1.59727e-13
AT1G74090	1.46982	4.0874e-23
AT1G74100	1.43027	2.78935e-07
AT1G74140	3.25801	3.56565e-06
AT1G74180	-0.774287	0.00308552
AT1G74190	2.42817	0.00117424
AT1G74210	0.805094	3.15776e-06
AT1G74260	-0.628486	5.8028e-06
AT1G74280	0.483491	0.0174173
AT1G74310	-2.2557	1.12151e-08
AT1G74320	-0.661317	0.000414912
AT1G74330	0.89344	0.000940078
AT1G74340	0.692131	0.000265887
AT1G74360	2.22256	6.27972e-08
AT1G74370	-0.705091	0.000614871
AT1G74380	0.487651	0.00743084
[truncated: 6,590 more rows]
