# Supplementary material for: Dual-transcriptomic datasets evaluating the effect of the necrotrophic fungus Alternaria brassicicola on Arabidopsis germinating seeds
Source: Data Brief. 2022 Aug 8;44:108530. doi: 10.1016/j.dib.2022.108530 (PMC9436745; doi:10.1016/j.dib.2022.108530)
Supplement: Supplementary file 2 [file mmc2.xlsx]

## Sheet: Germination rate (%)
Treatments	Mean	SD
water	97.7	0.6
Abra43-105	94.3	1.5
Abra43-104	95.7	0.6
Abra43-103	93.3	2.1
Abra43-102	93.3	1.5

## Sheet: Contamination rate (%)
Treatments	Mean	SD
water
Abra43-105	97	1
Abra43-104	58.7	1.5
Abra43-103	32	2
Abra43-102	11.3	1.2
